# Supplementary material for: CNVs with adaptive potential in Rangifer tarandus: genome architecture and new annotated assembly
Source: Life Sci Alliance. 2021 Dec 15;5(3):e202101207. doi: 10.26508/lsa.202101207 (PMC8711850; doi:10.26508/lsa.202101207)
Supplement: Supplementary file 1 [file Caribou_genome_annotation.txt]

#!genome-build Caribou1.2
#!genome-version Caribou1.2
#!genome-date 2021-08
#!genome-build-accession NCBI:PRJNA739179
#!genebuild-last-updated 2021-08
##gff-version   3
scaffold1	indexed_genome	mRNA	7894	8938	.	-	.	ID=transcript_1;Q5VXT1 Q6ZWD4 Q765G8 Q765G9 Q8N679,Guanine nucleotide exchange factor DBS,DBL's big sister;MCF2-transforming sequence-like protein;, PF13716;PF00169;PF00621;PF07653;PF00435;, GO:0005737;GO:0005829;GO:0012505;GO:0005615;GO:0031234;GO:0005886;GO:0005085;GO:0035091;GO:0007186;GO:0035556;GO:0043065;GO:0035025;GO:0051056;,  C:cytoplasm; C:cytosol; C:endomembrane system; C:extracellular space; C:extrinsic component of cytoplasmic side of plasma membrane; C:plasma membrane;,  F:guanyl-nucleotide exchange factor activity; F:phosphatidylinositol binding;,  P:G protein-coupled receptor signaling pathway; P:intracellular signal transduction; P:positive regulation of apoptotic process; P:positive regulation of Rho protein signal transduction; P:regulation of small GTPase mediated signal transduction;
scaffold1	indexed_genome	mRNA	44978	94074	.	-	.	ID=transcript_2;P98196 Q5VXT2,Phospholipid-transporting ATPase IH,ATPase IS;ATPase class VI type 11A;P4-ATPase flippase complex alpha subunit ATP11A;, PF16212;PF16209;, GO:0005769;GO:0005783;GO:0005887;GO:0043231;GO:0005765;GO:0016020;GO:1990531;GO:0005886;GO:0055037;GO:0035579;GO:0070821;GO:0005802;GO:0005524;GO:0140326;GO:0000287;GO:0090555;GO:0140346;GO:0043312;GO:0045332;GO:0010831;,  C:early endosome; C:endoplasmic reticulum; C:integral component of plasma membrane; C:intracellular membrane-bounded organelle; C:lysosomal membrane; C:membrane; C:phospholipid-translocating ATPase complex; C:plasma membrane; C:recycling endosome; C:specific granule membrane; C:tertiary granule membrane; C:trans-Golgi network;,  F:ATP binding; F:ATPase-coupled intramembrane lipid transporter activity; F:magnesium ion binding; F:phosphatidylethanolamine flippase activity; F:phosphatidylserine flippase activity;,  P:neutrophil degranulation; P:phospholipid translocation; P:positive regulation of myotube differentiation;|P98196 Q5VXT2,Phospholipid-transporting ATPase IH,ATPase IS;ATPase class VI type 11A;P4-ATPase flippase complex alpha subunit ATP11A;, PF16212;PF16209;, GO:0005769;GO:0005783;GO:0005887;GO:0043231;GO:0005765;GO:0016020;GO:1990531;GO:0005886;GO:0055037;GO:0035579;GO:0070821;GO:0005802;GO:0005524;GO:0140326;GO:0000287;GO:0090555;GO:0140346;GO:0043312;GO:0045332;GO:0010831;,  C:early endosome; C:endoplasmic reticulum; C:integral component of plasma membrane; C:intracellular membrane-bounded organelle; C:lysosomal membrane; C:membrane; C:phospholipid-translocating ATPase complex; C:plasma membrane; C:recycling endosome; C:specific granule membrane; C:tertiary granule membrane; C:trans-Golgi network;,  F:ATP binding; F:ATPase-coupled intramembrane lipid transporter activity; F:magnesium ion binding; F:phosphatidylethanolamine flippase activity; F:phosphatidylserine flippase activity;,  P:neutrophil degranulation; P:phospholipid translocation; P:positive regulation of myotube differentiation;|P98196 Q5VXT2,Phospholipid-transporting ATPase IH,ATPase IS;ATPase class VI type 11A;P4-ATPase flippase complex alpha subunit ATP11A;, PF16212;PF16209;, GO:0005769;GO:0005783;GO:0005887;GO:0043231;GO:0005765;GO:0016020;GO:1990531;GO:0005886;GO:0055037;GO:0035579;GO:0070821;GO:0005802;GO:0005524;GO:0140326;GO:0000287;GO:0090555;GO:0140346;GO:0043312;GO:0045332;GO:0010831;,  C:early endosome; C:endoplasmic reticulum; C:integral component of plasma membrane; C:intracellular membrane-bounded organelle; C:lysosomal membrane; C:membrane; C:phospholipid-translocating ATPase complex; C:plasma membrane; C:recycling endosome; C:specific granule membrane; C:tertiary granule membrane; C:trans-Golgi network;,  F:ATP binding; F:ATPase-coupled intramembrane lipid transporter activity; F:magnesium ion binding; F:phosphatidylethanolamine flippase activity; F:phosphatidylserine flippase activity;,  P:neutrophil degranulation; P:phospholipid translocation; P:positive regulation of myotube differentiation;
scaffold1	indexed_genome	mRNA	236005	237743	.	+	.	ID=transcript_3;Q96CW5 O43631 O60852 O60853 Q5T8L2 Q7Z4K1 Q96I79,Gamma-tubulin complex component 3,Gamma-ring complex protein 104 kDa;Spindle pole body protein Spc98 homolog;, PF04130;PF17681;, GO:0005814;GO:0005813;GO:0005737;GO:0005829;GO:0000923;GO:0000930;GO:0008275;GO:0016020;GO:0005827;GO:0005819;GO:0043015;GO:0005200;GO:0005198;GO:0031122;GO:0051321;GO:0007020;GO:0000278;GO:0007338;GO:0051225;,  C:centriole; C:centrosome; C:cytoplasm; C:cytosol; C:equatorial microtubule organizing center; C:gamma-tubulin complex; C:gamma-tubulin small complex; C:membrane; C:polar microtubule; C:spindle;,  F:gamma-tubulin binding; F:structural constituent of cytoskeleton; F:structural molecule activity;,  P:cytoplasmic microtubule organization; P:meiotic cell cycle; P:microtubule nucleation; P:mitotic cell cycle; P:single fertilization; P:spindle assembly;
scaffold1	indexed_genome	mRNA	876233	892396	.	-	.	ID=transcript_4;Q15052 A6NMW9 A8K6S7 B1AL37 Q15396 Q5JQ66 Q7Z3W1 Q86XH0,Rho guanine nucleotide exchange factor 6,Alpha-Pix;COOL-2;PAK-interacting exchange factor alpha;Rac/Cdc42 guanine nucleotide exchange factor 6;, PF16523;PF00307;PF00169;PF00621;PF07653;, GO:0005829;GO:0030027;GO:0005096;GO:0005085;GO:0006915;GO:0007186;GO:0007254;GO:0030032;GO:0043065;GO:0051056;,  C:cytosol; C:lamellipodium;,  F:GTPase activator activity; F:guanyl-nucleotide exchange factor activity;,  P:apoptotic process; P:G protein-coupled receptor signaling pathway; P:JNK cascade; P:lamellipodium assembly; P:positive regulation of apoptotic process; P:regulation of small GTPase mediated signal transduction;|Q14155 B1ALK6 B1ALK8 Q3LIA4 Q5W9H0 Q6P9G3 Q6PII2 Q86W63 Q8N3M1,Rho guanine nucleotide exchange factor 7,Beta-Pix;COOL-1;PAK-interacting exchange factor beta;p85;, PF00307;PF00169;PF00621;PF07653;, GO:0005938;GO:0005813;GO:0005829;GO:0005925;GO:0030027;GO:0097431;GO:0043005;GO:0043025;GO:0098794;GO:0032991;GO:0001726;GO:0043015;GO:0005085;GO:0019901;GO:0048013;GO:0048041;GO:0007186;GO:0007030;GO:0035556;GO:0030032;GO:0042059;GO:1905833;GO:0007399;GO:0043065;GO:0010763;GO:0043547;GO:2000394;GO:1900026;GO:1904424;GO:0051056;GO:0007165;,  C:cell cortex; C:centrosome; C:cytosol; C:focal adhesion; C:lamellipodium; C:mitotic spindle pole; C:neuron projection; C:neuronal cell body; C:postsynapse; C:protein-containing complex; C:ruffle;,  F:gamma-tubulin binding; F:guanyl-nucleotide exchange factor activity; F:protein kinase binding;,  P:ephrin receptor signaling pathway; P:focal adhesion assembly; P:G protein-coupled receptor signaling pathway; P:Golgi organization; P:intracellular signal transduction; P:lamellipodium assembly; P:negative regulation of epidermal growth factor receptor signaling pathway; P:negative regulation of microtubule nucleation; P:nervous system development; P:positive regulation of apoptotic process; P:positive regulation of fibroblast migration; P:positive regulation of GTPase activity; P:positive regulation of lamellipodium morphogenesis; P:positive regulation of substrate adhesion-dependent cell spreading; P:regulation of GTP binding; P:regulation of small GTPase mediated signal transduction; P:signal transduction;|Q14155 B1ALK6 B1ALK8 Q3LIA4 Q5W9H0 Q6P9G3 Q6PII2 Q86W63 Q8N3M1,Rho guanine nucleotide exchange factor 7,Beta-Pix;COOL-1;PAK-interacting exchange factor beta;p85;, PF00307;PF00169;PF00621;PF07653;, GO:0005938;GO:0005813;GO:0005829;GO:0005925;GO:0030027;GO:0097431;GO:0043005;GO:0043025;GO:0098794;GO:0032991;GO:0001726;GO:0043015;GO:0005085;GO:0019901;GO:0048013;GO:0048041;GO:0007186;GO:0007030;GO:0035556;GO:0030032;GO:0042059;GO:1905833;GO:0007399;GO:0043065;GO:0010763;GO:0043547;GO:2000394;GO:1900026;GO:1904424;GO:0051056;GO:0007165;,  C:cell cortex; C:centrosome; C:cytosol; C:focal adhesion; C:lamellipodium; C:mitotic spindle pole; C:neuron projection; C:neuronal cell body; C:postsynapse; C:protein-containing complex; C:ruffle;,  F:gamma-tubulin binding; F:guanyl-nucleotide exchange factor activity; F:protein kinase binding;,  P:ephrin receptor signaling pathway; P:focal adhesion assembly; P:G protein-coupled receptor signaling pathway; P:Golgi organization; P:intracellular signal transduction; P:lamellipodium assembly; P:negative regulation of epidermal growth factor receptor signaling pathway; P:negative regulation of microtubule nucleation; P:nervous system development; P:positive regulation of apoptotic process; P:positive regulation of fibroblast migration; P:positive regulation of GTPase activity; P:positive regulation of lamellipodium morphogenesis; P:positive regulation of substrate adhesion-dependent cell spreading; P:regulation of GTP binding; P:regulation of small GTPase mediated signal transduction; P:signal transduction;|Q14155 B1ALK6 B1ALK8 Q3LIA4 Q5W9H0 Q6P9G3 Q6PII2 Q86W63 Q8N3M1,Rho guanine nucleotide exchange factor 7,Beta-Pix;COOL-1;PAK-interacting exchange factor beta;p85;, PF00307;PF00169;PF00621;PF07653;, GO:0005938;GO:0005813;GO:0005829;GO:0005925;GO:0030027;GO:0097431;GO:0043005;GO:0043025;GO:0098794;GO:0032991;GO:0001726;GO:0043015;GO:0005085;GO:0019901;GO:0048013;GO:0048041;GO:0007186;GO:0007030;GO:0035556;GO:0030032;GO:0042059;GO:1905833;GO:0007399;GO:0043065;GO:0010763;GO:0043547;GO:2000394;GO:1900026;GO:1904424;GO:0051056;GO:0007165;,  C:cell cortex; C:centrosome; C:cytosol; C:focal adhesion; C:lamellipodium; C:mitotic spindle pole; C:neuron projection; C:neuronal cell body; C:postsynapse; C:protein-containing complex; C:ruffle;,  F:gamma-tubulin binding; F:guanyl-nucleotide exchange factor activity; F:protein kinase binding;,  P:ephrin receptor signaling pathway; P:focal adhesion assembly; P:G protein-coupled receptor signaling pathway; P:Golgi organization; P:intracellular signal transduction; P:lamellipodium assembly; P:negative regulation of epidermal growth factor receptor signaling pathway; P:negative regulation of microtubule nucleation; P:nervous system development; P:positive regulation of apoptotic process; P:positive regulation of fibroblast migration; P:positive regulation of GTPase activity; P:positive regulation of lamellipodium morphogenesis; P:positive regulation of substrate adhesion-dependent cell spreading; P:regulation of GTP binding; P:regulation of small GTPase mediated signal transduction; P:signal transduction;
scaffold1	indexed_genome	mRNA	893688	895345	.	-	.	ID=transcript_5;Q14155 B1ALK6 B1ALK8 Q3LIA4 Q5W9H0 Q6P9G3 Q6PII2 Q86W63 Q8N3M1,Rho guanine nucleotide exchange factor 7,Beta-Pix;COOL-1;PAK-interacting exchange factor beta;p85;, PF00307;PF00169;PF00621;PF07653;, GO:0005938;GO:0005813;GO:0005829;GO:0005925;GO:0030027;GO:0097431;GO:0043005;GO:0043025;GO:0098794;GO:0032991;GO:0001726;GO:0043015;GO:0005085;GO:0019901;GO:0048013;GO:0048041;GO:0007186;GO:0007030;GO:0035556;GO:0030032;GO:0042059;GO:1905833;GO:0007399;GO:0043065;GO:0010763;GO:0043547;GO:2000394;GO:1900026;GO:1904424;GO:0051056;GO:0007165;,  C:cell cortex; C:centrosome; C:cytosol; C:focal adhesion; C:lamellipodium; C:mitotic spindle pole; C:neuron projection; C:neuronal cell body; C:postsynapse; C:protein-containing complex; C:ruffle;,  F:gamma-tubulin binding; F:guanyl-nucleotide exchange factor activity; F:protein kinase binding;,  P:ephrin receptor signaling pathway; P:focal adhesion assembly; P:G protein-coupled receptor signaling pathway; P:Golgi organization; P:intracellular signal transduction; P:lamellipodium assembly; P:negative regulation of epidermal growth factor receptor signaling pathway; P:negative regulation of microtubule nucleation; P:nervous system development; P:positive regulation of apoptotic process; P:positive regulation of fibroblast migration; P:positive regulation of GTPase activity; P:positive regulation of lamellipodium morphogenesis; P:positive regulation of substrate adhesion-dependent cell spreading; P:regulation of GTP binding; P:regulation of small GTPase mediated signal transduction; P:signal transduction;
scaffold1	indexed_genome	mRNA	1007275	1015943	.	+	.	ID=transcript_6;Q9NXR5 Q5VW12 Q9BV12,Ankyrin repeat domain-containing protein 10,, PF12796;
scaffold1	indexed_genome	mRNA	1015979	1035652	.	+	.	ID=transcript_7;Q9NXR5 Q5VW12 Q9BV12,Ankyrin repeat domain-containing protein 10,, PF12796;|Q9NXR5 Q5VW12 Q9BV12,Ankyrin repeat domain-containing protein 10,, PF12796;|Q9NXR5 Q5VW12 Q9BV12,Ankyrin repeat domain-containing protein 10,, PF12796;
scaffold1	indexed_genome	mRNA	1092622	1093318	.	-	.	ID=transcript_8;Q9UK52,Inhibitor of growth protein 1,, PF12998;, GO:0005634;GO:0046872;GO:0035064;GO:0007049;GO:0030308;GO:0008285;GO:0045893;GO:0010941;,  C:nucleus;,  F:metal ion binding; F:methylated histone binding;,  P:cell cycle; P:negative regulation of cell growth; P:negative regulation of cell population proliferation; P:positive regulation of transcription, DNA-templated; P:regulation of cell death;
scaffold1	indexed_genome	mRNA	1096947	1118464	.	+	.	ID=transcript_9;Q9HA77 Q8NI84 Q96IV4,Probable cysteine--tRNA ligase, mitochondrial,Cysteinyl-tRNA synthetase;, PF01406;, GO:0005737;GO:0005759;GO:0005524;GO:0004817;GO:0046872;GO:0006423;,  C:cytoplasm; C:mitochondrial matrix;,  F:ATP binding; F:cysteine-tRNA ligase activity; F:metal ion binding;,  P:cysteinyl-tRNA aminoacylation;|Q9HA77 Q8NI84 Q96IV4,Probable cysteine--tRNA ligase, mitochondrial,Cysteinyl-tRNA synthetase;, PF01406;, GO:0005737;GO:0005759;GO:0005524;GO:0004817;GO:0046872;GO:0006423;,  C:cytoplasm; C:mitochondrial matrix;,  F:ATP binding; F:cysteine-tRNA ligase activity; F:metal ion binding;,  P:cysteinyl-tRNA aminoacylation;|Q9HA77 Q8NI84 Q96IV4,Probable cysteine--tRNA ligase, mitochondrial,Cysteinyl-tRNA synthetase;, PF01406;, GO:0005737;GO:0005759;GO:0005524;GO:0004817;GO:0046872;GO:0006423;,  C:cytoplasm; C:mitochondrial matrix;,  F:ATP binding; F:cysteine-tRNA ligase activity; F:metal ion binding;,  P:cysteinyl-tRNA aminoacylation;|Q9HA77 Q8NI84 Q96IV4,Probable cysteine--tRNA ligase, mitochondrial,Cysteinyl-tRNA synthetase;, PF01406;, GO:0005737;GO:0005759;GO:0005524;GO:0004817;GO:0046872;GO:0006423;,  C:cytoplasm; C:mitochondrial matrix;,  F:ATP binding; F:cysteine-tRNA ligase activity; F:metal ion binding;,  P:cysteinyl-tRNA aminoacylation;
scaffold1	indexed_genome	mRNA	1118505	1129107	.	+	.	ID=transcript_10;Q8IW45 B4DXT4 Q5T9X3 Q9H7W1 Q9NVF5,ATP-dependent (S)-NAD(P)H-hydrate dehydratase {ECO:0000255|HAMAP-Rule:MF_03157},ATP-dependent NAD(P)HX dehydratase {ECO:0000255|HAMAP-Rule:MF_03157};Carbohydrate kinase domain-containing protein {ECO:0000255|HAMAP-Rule:MF_03157};NAD(P)HX dehydratase {ECO:0000312|HGNC:HGNC:25576};, PF01256;, GO:0005759;GO:0052855;GO:0005524;GO:0047453;GO:0110051;GO:0034356;,  C:mitochondrial matrix;,  F:ADP-dependent NAD(P)H-hydrate dehydratase activity; F:ATP binding; F:ATP-dependent NAD(P)H-hydrate dehydratase activity;,  P:metabolite repair; P:NAD biosynthesis via nicotinamide riboside salvage pathway;|Q8IW45 B4DXT4 Q5T9X3 Q9H7W1 Q9NVF5,ATP-dependent (S)-NAD(P)H-hydrate dehydratase {ECO:0000255|HAMAP-Rule:MF_03157},ATP-dependent NAD(P)HX dehydratase {ECO:0000255|HAMAP-Rule:MF_03157};Carbohydrate kinase domain-containing protein {ECO:0000255|HAMAP-Rule:MF_03157};NAD(P)HX dehydratase {ECO:0000312|HGNC:HGNC:25576};, PF01256;, GO:0005759;GO:0052855;GO:0005524;GO:0047453;GO:0110051;GO:0034356;,  C:mitochondrial matrix;,  F:ADP-dependent NAD(P)H-hydrate dehydratase activity; F:ATP binding; F:ATP-dependent NAD(P)H-hydrate dehydratase activity;,  P:metabolite repair; P:NAD biosynthesis via nicotinamide riboside salvage pathway;|Q8IW45 B4DXT4 Q5T9X3 Q9H7W1 Q9NVF5,ATP-dependent (S)-NAD(P)H-hydrate dehydratase {ECO:0000255|HAMAP-Rule:MF_03157},ATP-dependent NAD(P)HX dehydratase {ECO:0000255|HAMAP-Rule:MF_03157};Carbohydrate kinase domain-containing protein {ECO:0000255|HAMAP-Rule:MF_03157};NAD(P)HX dehydratase {ECO:0000312|HGNC:HGNC:25576};, PF01256;, GO:0005759;GO:0052855;GO:0005524;GO:0047453;GO:0110051;GO:0034356;,  C:mitochondrial matrix;,  F:ADP-dependent NAD(P)H-hydrate dehydratase activity; F:ATP binding; F:ATP-dependent NAD(P)H-hydrate dehydratase activity;,  P:metabolite repair; P:NAD biosynthesis via nicotinamide riboside salvage pathway;|Q8IW45 B4DXT4 Q5T9X3 Q9H7W1 Q9NVF5,ATP-dependent (S)-NAD(P)H-hydrate dehydratase {ECO:0000255|HAMAP-Rule:MF_03157},ATP-dependent NAD(P)HX dehydratase {ECO:0000255|HAMAP-Rule:MF_03157};Carbohydrate kinase domain-containing protein {ECO:0000255|HAMAP-Rule:MF_03157};NAD(P)HX dehydratase {ECO:0000312|HGNC:HGNC:25576};, PF01256;, GO:0005759;GO:0052855;GO:0005524;GO:0047453;GO:0110051;GO:0034356;,  C:mitochondrial matrix;,  F:ADP-dependent NAD(P)H-hydrate dehydratase activity; F:ATP binding; F:ATP-dependent NAD(P)H-hydrate dehydratase activity;,  P:metabolite repair; P:NAD biosynthesis via nicotinamide riboside salvage pathway;
scaffold1	indexed_genome	mRNA	1160244	1190115	.	+	.	ID=transcript_11;Q9NX57 Q5T9X5 Q9NX49,Ras-related protein Rab-20,, PF00071;, GO:0012505;GO:0005794;GO:0043231;GO:0045335;GO:0030670;GO:0005525;GO:0003924;GO:0071346;GO:0006886;GO:0090383;GO:0090385;,  C:endomembrane system; C:Golgi apparatus; C:intracellular membrane-bounded organelle; C:phagocytic vesicle; C:phagocytic vesicle membrane;,  F:GTP binding; F:GTPase activity;,  P:cellular response to interferon-gamma; P:intracellular protein transport; P:phagosome acidification; P:phagosome-lysosome fusion;
scaffold1	indexed_genome	mRNA	1192600	1228052	.	-	.	ID=transcript_12;P08572 Q14052 Q548C3 Q5VZA9 Q66K23,Collagen alpha-2(IV) chain,, PF01413;PF01391;, GO:0005587;GO:0062023;GO:0005788;GO:0070062;GO:0031012;GO:0005576;GO:0005615;GO:0005201;GO:0030020;GO:0007568;GO:0001525;GO:0071560;GO:0030199;GO:0038063;GO:0035987;GO:0030198;GO:0016525;GO:0014823;GO:0006351;,  C:collagen type IV trimer; C:collagen-containing extracellular matrix; C:endoplasmic reticulum lumen; C:extracellular exosome; C:extracellular matrix; C:extracellular region; C:extracellular space;,  F:extracellular matrix structural constituent; F:extracellular matrix structural constituent conferring tensile strength;,  P:aging; P:angiogenesis; P:cellular response to transforming growth factor beta stimulus; P:collagen fibril organization; P:collagen-activated tyrosine kinase receptor signaling pathway; P:endodermal cell differentiation; P:extracellular matrix organization; P:negative regulation of angiogenesis; P:response to activity; P:transcription, DNA-templated;|P08572 Q14052 Q548C3 Q5VZA9 Q66K23,Collagen alpha-2(IV) chain,, PF01413;PF01391;, GO:0005587;GO:0062023;GO:0005788;GO:0070062;GO:0031012;GO:0005576;GO:0005615;GO:0005201;GO:0030020;GO:0007568;GO:0001525;GO:0071560;GO:0030199;GO:0038063;GO:0035987;GO:0030198;GO:0016525;GO:0014823;GO:0006351;,  C:collagen type IV trimer; C:collagen-containing extracellular matrix; C:endoplasmic reticulum lumen; C:extracellular exosome; C:extracellular matrix; C:extracellular region; C:extracellular space;,  F:extracellular matrix structural constituent; F:extracellular matrix structural constituent conferring tensile strength;,  P:aging; P:angiogenesis; P:cellular response to transforming growth factor beta stimulus; P:collagen fibril organization; P:collagen-activated tyrosine kinase receptor signaling pathway; P:endodermal cell differentiation; P:extracellular matrix organization; P:negative regulation of angiogenesis; P:response to activity; P:transcription, DNA-templated;|P08572 Q14052 Q548C3 Q5VZA9 Q66K23,Collagen alpha-2(IV) chain,, PF01413;PF01391;, GO:0005587;GO:0062023;GO:0005788;GO:0070062;GO:0031012;GO:0005576;GO:0005615;GO:0005201;GO:0030020;GO:0007568;GO:0001525;GO:0071560;GO:0030199;GO:0038063;GO:0035987;GO:0030198;GO:0016525;GO:0014823;GO:0006351;,  C:collagen type IV trimer; C:collagen-containing extracellular matrix; C:endoplasmic reticulum lumen; C:extracellular exosome; C:extracellular matrix; C:extracellular region; C:extracellular space;,  F:extracellular matrix structural constituent; F:extracellular matrix structural constituent conferring tensile strength;,  P:aging; P:angiogenesis; P:cellular response to transforming growth factor beta stimulus; P:collagen fibril organization; P:collagen-activated tyrosine kinase receptor signaling pathway; P:endodermal cell differentiation; P:extracellular matrix organization; P:negative regulation of angiogenesis; P:response to activity; P:transcription, DNA-templated;|P08572 Q14052 Q548C3 Q5VZA9 Q66K23,Collagen alpha-2(IV) chain,, PF01413;PF01391;, GO:0005587;GO:0062023;GO:0005788;GO:0070062;GO:0031012;GO:0005576;GO:0005615;GO:0005201;GO:0030020;GO:0007568;GO:0001525;GO:0071560;GO:0030199;GO:0038063;GO:0035987;GO:0030198;GO:0016525;GO:0014823;GO:0006351;,  C:collagen type IV trimer; C:collagen-containing extracellular matrix; C:endoplasmic reticulum lumen; C:extracellular exosome; C:extracellular matrix; C:extracellular region; C:extracellular space;,  F:extracellular matrix structural constituent; F:extracellular matrix structural constituent conferring tensile strength;,  P:aging; P:angiogenesis; P:cellular response to transforming growth factor beta stimulus; P:collagen fibril organization; P:collagen-activated tyrosine kinase receptor signaling pathway; P:endodermal cell differentiation; P:extracellular matrix organization; P:negative regulation of angiogenesis; P:response to activity; P:transcription, DNA-templated;
scaffold1	indexed_genome	mRNA	1450077	1451883	.	+	.	ID=transcript_13;P02462 A7E2W4 B1AM70 F5H5K0 Q1P9S9 Q5VWF6 Q86X41 Q8NF88 Q9NYC5,Collagen alpha-1(IV) chain,, PF01413;PF01391;, GO:0005604;GO:0005587;GO:0062023;GO:0005788;GO:0031012;GO:0005576;GO:0005615;GO:0005201;GO:0030020;GO:0048407;GO:0071711;GO:0048514;GO:0007420;GO:0001569;GO:0071230;GO:0030199;GO:0038063;GO:0030855;GO:0030198;GO:0007528;GO:0061333;GO:0061304;,  C:basement membrane; C:collagen type IV trimer; C:collagen-containing extracellular matrix; C:endoplasmic reticulum lumen; C:extracellular matrix; C:extracellular region; C:extracellular space;,  F:extracellular matrix structural constituent; F:extracellular matrix structural constituent conferring tensile strength; F:platelet-derived growth factor binding;,  P:basement membrane organization; P:blood vessel morphogenesis; P:brain development; P:branching involved in blood vessel morphogenesis; P:cellular response to amino acid stimulus; P:collagen fibril organization; P:collagen-activated tyrosine kinase receptor signaling pathway; P:epithelial cell differentiation; P:extracellular matrix organization; P:neuromuscular junction development; P:renal tubule morphogenesis; P:retinal blood vessel morphogenesis;
scaffold1	indexed_genome	mRNA	1469707	1470418	.	+	.	ID=transcript_14;P02462 A7E2W4 B1AM70 F5H5K0 Q1P9S9 Q5VWF6 Q86X41 Q8NF88 Q9NYC5,Collagen alpha-1(IV) chain,, PF01413;PF01391;, GO:0005604;GO:0005587;GO:0062023;GO:0005788;GO:0031012;GO:0005576;GO:0005615;GO:0005201;GO:0030020;GO:0048407;GO:0071711;GO:0048514;GO:0007420;GO:0001569;GO:0071230;GO:0030199;GO:0038063;GO:0030855;GO:0030198;GO:0007528;GO:0061333;GO:0061304;,  C:basement membrane; C:collagen type IV trimer; C:collagen-containing extracellular matrix; C:endoplasmic reticulum lumen; C:extracellular matrix; C:extracellular region; C:extracellular space;,  F:extracellular matrix structural constituent; F:extracellular matrix structural constituent conferring tensile strength; F:platelet-derived growth factor binding;,  P:basement membrane organization; P:blood vessel morphogenesis; P:brain development; P:branching involved in blood vessel morphogenesis; P:cellular response to amino acid stimulus; P:collagen fibril organization; P:collagen-activated tyrosine kinase receptor signaling pathway; P:epithelial cell differentiation; P:extracellular matrix organization; P:neuromuscular junction development; P:renal tubule morphogenesis; P:retinal blood vessel morphogenesis;
scaffold1	indexed_genome	mRNA	1488850	1495111	.	+	.	ID=transcript_15;P02462 A7E2W4 B1AM70 F5H5K0 Q1P9S9 Q5VWF6 Q86X41 Q8NF88 Q9NYC5,Collagen alpha-1(IV) chain,, PF01413;PF01391;, GO:0005604;GO:0005587;GO:0062023;GO:0005788;GO:0031012;GO:0005576;GO:0005615;GO:0005201;GO:0030020;GO:0048407;GO:0071711;GO:0048514;GO:0007420;GO:0001569;GO:0071230;GO:0030199;GO:0038063;GO:0030855;GO:0030198;GO:0007528;GO:0061333;GO:0061304;,  C:basement membrane; C:collagen type IV trimer; C:collagen-containing extracellular matrix; C:endoplasmic reticulum lumen; C:extracellular matrix; C:extracellular region; C:extracellular space;,  F:extracellular matrix structural constituent; F:extracellular matrix structural constituent conferring tensile strength; F:platelet-derived growth factor binding;,  P:basement membrane organization; P:blood vessel morphogenesis; P:brain development; P:branching involved in blood vessel morphogenesis; P:cellular response to amino acid stimulus; P:collagen fibril organization; P:collagen-activated tyrosine kinase receptor signaling pathway; P:epithelial cell differentiation; P:extracellular matrix organization; P:neuromuscular junction development; P:renal tubule morphogenesis; P:retinal blood vessel morphogenesis;
scaffold1	indexed_genome	mRNA	2047353	2048682	.	-	.	ID=transcript_16;Q9Y6X6 A6H8Y0 A8MTX3 Q5VYX4 Q5VYX5 Q5VYX6 Q6ZS13 Q8N3C2 Q8N948,Unconventional myosin-XVI,Neuronal tyrosine-phosphorylated phosphoinositide-3-kinase adapter 3;Unconventional myosin-16;, PF12796;PF00063;PF15439;, GO:0005737;GO:0016459;GO:0005654;GO:0048471;GO:0005886;GO:0051015;GO:0005524;GO:0003774;GO:0019903;GO:0021549;GO:0008285;GO:2000134;GO:0048812;GO:0014065;,  C:cytoplasm; C:myosin complex; C:nucleoplasm; C:perinuclear region of cytoplasm; C:plasma membrane;,  F:actin filament binding; F:ATP binding; F:motor activity; F:protein phosphatase binding;,  P:cerebellum development; P:negative regulation of cell population proliferation; P:negative regulation of G1/S transition of mitotic cell cycle; P:neuron projection morphogenesis; P:phosphatidylinositol 3-kinase signaling;
scaffold1	indexed_genome	mRNA	2075924	2082089	.	-	.	ID=transcript_17;Q9Y6X6 A6H8Y0 A8MTX3 Q5VYX4 Q5VYX5 Q5VYX6 Q6ZS13 Q8N3C2 Q8N948,Unconventional myosin-XVI,Neuronal tyrosine-phosphorylated phosphoinositide-3-kinase adapter 3;Unconventional myosin-16;, PF12796;PF00063;PF15439;, GO:0005737;GO:0016459;GO:0005654;GO:0048471;GO:0005886;GO:0051015;GO:0005524;GO:0003774;GO:0019903;GO:0021549;GO:0008285;GO:2000134;GO:0048812;GO:0014065;,  C:cytoplasm; C:myosin complex; C:nucleoplasm; C:perinuclear region of cytoplasm; C:plasma membrane;,  F:actin filament binding; F:ATP binding; F:motor activity; F:protein phosphatase binding;,  P:cerebellum development; P:negative regulation of cell population proliferation; P:negative regulation of G1/S transition of mitotic cell cycle; P:neuron projection morphogenesis; P:phosphatidylinositol 3-kinase signaling;|Q9Y6X6 A6H8Y0 A8MTX3 Q5VYX4 Q5VYX5 Q5VYX6 Q6ZS13 Q8N3C2 Q8N948,Unconventional myosin-XVI,Neuronal tyrosine-phosphorylated phosphoinositide-3-kinase adapter 3;Unconventional myosin-16;, PF12796;PF00063;PF15439;, GO:0005737;GO:0016459;GO:0005654;GO:0048471;GO:0005886;GO:0051015;GO:0005524;GO:0003774;GO:0019903;GO:0021549;GO:0008285;GO:2000134;GO:0048812;GO:0014065;,  C:cytoplasm; C:myosin complex; C:nucleoplasm; C:perinuclear region of cytoplasm; C:plasma membrane;,  F:actin filament binding; F:ATP binding; F:motor activity; F:protein phosphatase binding;,  P:cerebellum development; P:negative regulation of cell population proliferation; P:negative regulation of G1/S transition of mitotic cell cycle; P:neuron projection morphogenesis; P:phosphatidylinositol 3-kinase signaling;
scaffold1	indexed_genome	mRNA	2121206	2309170	.	-	.	ID=transcript_18;Q9Y6X6 A6H8Y0 A8MTX3 Q5VYX4 Q5VYX5 Q5VYX6 Q6ZS13 Q8N3C2 Q8N948,Unconventional myosin-XVI,Neuronal tyrosine-phosphorylated phosphoinositide-3-kinase adapter 3;Unconventional myosin-16;, PF12796;PF00063;PF15439;, GO:0005737;GO:0016459;GO:0005654;GO:0048471;GO:0005886;GO:0051015;GO:0005524;GO:0003774;GO:0019903;GO:0021549;GO:0008285;GO:2000134;GO:0048812;GO:0014065;,  C:cytoplasm; C:myosin complex; C:nucleoplasm; C:perinuclear region of cytoplasm; C:plasma membrane;,  F:actin filament binding; F:ATP binding; F:motor activity; F:protein phosphatase binding;,  P:cerebellum development; P:negative regulation of cell population proliferation; P:negative regulation of G1/S transition of mitotic cell cycle; P:neuron projection morphogenesis; P:phosphatidylinositol 3-kinase signaling;
scaffold1	indexed_genome	mRNA	2328277	2556877	.	-	.	ID=transcript_19;Q9Y6X6 A6H8Y0 A8MTX3 Q5VYX4 Q5VYX5 Q5VYX6 Q6ZS13 Q8N3C2 Q8N948,Unconventional myosin-XVI,Neuronal tyrosine-phosphorylated phosphoinositide-3-kinase adapter 3;Unconventional myosin-16;, PF12796;PF00063;PF15439;, GO:0005737;GO:0016459;GO:0005654;GO:0048471;GO:0005886;GO:0051015;GO:0005524;GO:0003774;GO:0019903;GO:0021549;GO:0008285;GO:2000134;GO:0048812;GO:0014065;,  C:cytoplasm; C:myosin complex; C:nucleoplasm; C:perinuclear region of cytoplasm; C:plasma membrane;,  F:actin filament binding; F:ATP binding; F:motor activity; F:protein phosphatase binding;,  P:cerebellum development; P:negative regulation of cell population proliferation; P:negative regulation of G1/S transition of mitotic cell cycle; P:neuron projection morphogenesis; P:phosphatidylinositol 3-kinase signaling;
scaffold1	indexed_genome	mRNA	2657688	2688548	.	-	.	ID=transcript_20;Q9Y275 E0ADT7 Q6FHD6 Q7Z5J2,Tumor necrosis factor ligand superfamily member 13B,B lymphocyte stimulator;B-cell-activating factor;BAFF;Dendritic cell-derived TNF-like molecule;TNF- and APOL-related leukocyte expressed ligand 1;, PF00229;, GO:0005737;GO:0005576;GO:0005615;GO:0005925;GO:0016021;GO:0043231;GO:0048471;GO:0005886;GO:0005125;GO:0048018;GO:0005102;GO:0005164;GO:0031296;GO:0001782;GO:0006955;GO:0030890;GO:0002636;GO:0042102;GO:0007165;GO:0031295;GO:0033209;,  C:cytoplasm; C:extracellular region; C:extracellular space; C:focal adhesion; C:integral component of membrane; C:intracellular membrane-bounded organelle; C:perinuclear region of cytoplasm; C:plasma membrane;,  F:cytokine activity; F:receptor ligand activity; F:signaling receptor binding; F:tumor necrosis factor receptor binding;,  P:B cell costimulation; P:B cell homeostasis; P:immune response; P:positive regulation of B cell proliferation; P:positive regulation of germinal center formation; P:positive regulation of T cell proliferation; P:signal transduction; P:T cell costimulation; P:tumor necrosis factor-mediated signaling pathway;
scaffold1	indexed_genome	mRNA	2704048	2707920	.	-	.	ID=transcript_21;Q7L211 B3KWE7 Q8NBW1 Q96JX9,Protein ABHD13 {ECO:0000305},Alpha/beta hydrolase domain-containing protein 13 {ECO:0000305};, PF12146;, GO:0032839;GO:0016021;GO:0016020;GO:0008474;GO:0002084;,  C:dendrite cytoplasm; C:integral component of membrane; C:membrane;,  F:palmitoyl-(protein) hydrolase activity;,  P:protein depalmitoylation;|Q7L211 B3KWE7 Q8NBW1 Q96JX9,Protein ABHD13 {ECO:0000305},Alpha/beta hydrolase domain-containing protein 13 {ECO:0000305};, PF12146;, GO:0032839;GO:0016021;GO:0016020;GO:0008474;GO:0002084;,  C:dendrite cytoplasm; C:integral component of membrane; C:membrane;,  F:palmitoyl-(protein) hydrolase activity;,  P:protein depalmitoylation;
scaffold1	indexed_genome	mRNA	2736295	2738014	.	+	.	ID=transcript_22;P49917 Q8IY66 Q8TEU5,DNA ligase 4,DNA ligase IV;Polydeoxyribonucleotide synthase [ATP] 4;, PF00533;PF04679;PF01068;PF04675;PF11411;, GO:0000781;GO:0000793;GO:0036464;GO:0032807;GO:0005958;GO:0070419;GO:0005654;GO:0005634;GO:0005524;GO:0003677;GO:0003910;GO:0003909;GO:0016874;GO:0046872;GO:0008022;GO:0007049;GO:0051301;GO:0008283;GO:0071479;GO:0071285;GO:0007417;GO:0051276;GO:0071897;GO:0006266;GO:0051102;GO:0051103;GO:0006260;GO:0006302;GO:0097680;GO:0006303;GO:0075713;GO:0033152;GO:0001701;GO:0045190;GO:0043524;GO:0051402;GO:0006297;GO:2001252;GO:0048146;GO:0050769;GO:0002328;GO:0010332;GO:0010165;GO:0000012;GO:0035019;GO:0033077;GO:0033153;GO:0033151;,  C:chromosome, telomeric region; C:condensed chromosome; C:cytoplasmic ribonucleoprotein granule; C:DNA ligase IV complex; C:DNA-dependent protein kinase-DNA ligase 4 complex; C:nonhomologous end joining complex; C:nucleoplasm; C:nucleus;,  F:ATP binding; F:DNA binding; F:DNA ligase (ATP) activity; F:DNA ligase activity; F:ligase activity; F:metal ion binding; F:protein C-terminus binding;,  P:cell cycle; P:cell division; P:cell population proliferation; P:cellular response to ionizing radiation; P:cellular response to lithium ion; P:central nervous system development; P:chromosome organization; P:DNA biosynthetic process; P:DNA ligation; P:DNA ligation involved in DNA recombination; P:DNA ligation involved in DNA repair; P:DNA replication; P:double-strand break repair; P:double-strand break repair via classical nonhomologous end joining; P:double-strand break repair via nonhomologous end joining; P:establishment of integrated proviral latency; P:immunoglobulin V(D)J recombination; P:in utero embryonic development; P:isotype switching; P:negative regulation of neuron apoptotic process; P:neuron apoptotic process; P:nucleotide-excision repair, DNA gap filling; P:positive regulation of chromosome organization; P:positive regulation of fibroblast proliferation; P:positive regulation of neurogenesis; P:pro-B cell differentiation; P:response to gamma radiation; P:response to X-ray; P:single strand break repair; P:somatic stem cell population maintenance; P:T cell differentiation in thymus; P:T cell receptor V(D)J recombination; P:V(D)J recombination;
scaffold1	indexed_genome	mRNA	2738016	2740880	.	-	.	ID=transcript_23;P49917 Q8IY66 Q8TEU5,DNA ligase 4,DNA ligase IV;Polydeoxyribonucleotide synthase [ATP] 4;, PF00533;PF04679;PF01068;PF04675;PF11411;, GO:0000781;GO:0000793;GO:0036464;GO:0032807;GO:0005958;GO:0070419;GO:0005654;GO:0005634;GO:0005524;GO:0003677;GO:0003910;GO:0003909;GO:0016874;GO:0046872;GO:0008022;GO:0007049;GO:0051301;GO:0008283;GO:0071479;GO:0071285;GO:0007417;GO:0051276;GO:0071897;GO:0006266;GO:0051102;GO:0051103;GO:0006260;GO:0006302;GO:0097680;GO:0006303;GO:0075713;GO:0033152;GO:0001701;GO:0045190;GO:0043524;GO:0051402;GO:0006297;GO:2001252;GO:0048146;GO:0050769;GO:0002328;GO:0010332;GO:0010165;GO:0000012;GO:0035019;GO:0033077;GO:0033153;GO:0033151;,  C:chromosome, telomeric region; C:condensed chromosome; C:cytoplasmic ribonucleoprotein granule; C:DNA ligase IV complex; C:DNA-dependent protein kinase-DNA ligase 4 complex; C:nonhomologous end joining complex; C:nucleoplasm; C:nucleus;,  F:ATP binding; F:DNA binding; F:DNA ligase (ATP) activity; F:DNA ligase activity; F:ligase activity; F:metal ion binding; F:protein C-terminus binding;,  P:cell cycle; P:cell division; P:cell population proliferation; P:cellular response to ionizing radiation; P:cellular response to lithium ion; P:central nervous system development; P:chromosome organization; P:DNA biosynthetic process; P:DNA ligation; P:DNA ligation involved in DNA recombination; P:DNA ligation involved in DNA repair; P:DNA replication; P:double-strand break repair; P:double-strand break repair via classical nonhomologous end joining; P:double-strand break repair via nonhomologous end joining; P:establishment of integrated proviral latency; P:immunoglobulin V(D)J recombination; P:in utero embryonic development; P:isotype switching; P:negative regulation of neuron apoptotic process; P:neuron apoptotic process; P:nucleotide-excision repair, DNA gap filling; P:positive regulation of chromosome organization; P:positive regulation of fibroblast proliferation; P:positive regulation of neurogenesis; P:pro-B cell differentiation; P:response to gamma radiation; P:response to X-ray; P:single strand break repair; P:somatic stem cell population maintenance; P:T cell differentiation in thymus; P:T cell receptor V(D)J recombination; P:V(D)J recombination;
scaffold1	indexed_genome	mRNA	2905519	3480318	.	+	.	ID=transcript_24;B1AL88 B2RUV1 B7Z334,Transmembrane protein FAM155A,, , GO:0016021;GO:0005886;GO:0098703;,  C:integral component of membrane; C:plasma membrane;, ,  P:calcium ion import across plasma membrane;
scaffold1	indexed_genome	mRNA	3942576	3972392	.	+	.	ID=transcript_25;Q9NWB6 B4E0Y3 Q5T257 Q6IQ34,Arginine and glutamate-rich protein 1,, PF15346;, GO:0005829;GO:0005739;GO:0005654;GO:0045296;,  C:cytosol; C:mitochondrion; C:nucleoplasm;,  F:cadherin binding;|Q9NWB6 B4E0Y3 Q5T257 Q6IQ34,Arginine and glutamate-rich protein 1,, PF15346;, GO:0005829;GO:0005739;GO:0005654;GO:0045296;,  C:cytosol; C:mitochondrion; C:nucleoplasm;,  F:cadherin binding;
scaffold1	indexed_genome	mRNA	4010366	4034237	.	+	.	ID=transcript_26;P52799 Q5JV56,Ephrin-B2,EPH-related receptor tyrosine kinase ligand 5;HTK ligand;, PF00812;, GO:0005912;GO:0005925;GO:0098978;GO:0005887;GO:0099056;GO:0005886;GO:0046875;GO:0001618;GO:0009653;GO:0007411;GO:0048514;GO:0007155;GO:0002042;GO:0007267;GO:0048013;GO:0010977;GO:2000727;GO:0008284;GO:1901216;GO:0099054;GO:0050920;,  C:adherens junction; C:focal adhesion; C:glutamatergic synapse; C:integral component of plasma membrane; C:integral component of presynaptic membrane; C:plasma membrane;,  F:ephrin receptor binding; F:virus receptor activity;,  P:anatomical structure morphogenesis; P:axon guidance; P:blood vessel morphogenesis; P:cell adhesion; P:cell migration involved in sprouting angiogenesis; P:cell-cell signaling; P:ephrin receptor signaling pathway; P:negative regulation of neuron projection development; P:positive regulation of cardiac muscle cell differentiation; P:positive regulation of cell population proliferation; P:positive regulation of neuron death; P:presynapse assembly; P:regulation of chemotaxis;
scaffold1	indexed_genome	mRNA	6989762	7006973	.	-	.	ID=transcript_27;A6NDL7,Putative methyltransferase-like protein 21E pseudogene,, PF10294;, GO:0005737;GO:0005829;GO:0016279;GO:0018022;GO:0018023;,  C:cytoplasm; C:cytosol;,  F:protein-lysine N-methyltransferase activity;,  P:peptidyl-lysine methylation; P:peptidyl-lysine trimethylation;
scaffold1	indexed_genome	mRNA	7011147	7033117	.	-	.	ID=transcript_28;P28715 A6NGT4 Q5JUS4 Q5JUS5 Q7Z2V3 Q8IZL6 Q8N1B7 Q9HD59 Q9HD60,DNA repair protein complementing XP-G cells,DNA excision repair protein ERCC-5;Xeroderma pigmentosum group G-complementing protein;, PF00867;PF00752;, GO:0005654;GO:0000109;GO:0005634;GO:0032991;GO:0000405;GO:0003684;GO:0003690;GO:0004520;GO:0004519;GO:0008047;GO:0046872;GO:0042803;GO:0047485;GO:0044877;GO:0000993;GO:0003697;GO:0006285;GO:0000724;GO:0043066;GO:0006289;GO:0033683;GO:0006295;GO:0006296;GO:0006294;GO:0006293;GO:0050790;GO:0009411;GO:0010225;GO:0006283;GO:0009650;,  C:nucleoplasm; C:nucleotide-excision repair complex; C:nucleus; C:protein-containing complex;,  F:bubble DNA binding; F:damaged DNA binding; F:double-stranded DNA binding; F:endodeoxyribonuclease activity; F:endonuclease activity; F:enzyme activator activity; F:metal ion binding; F:protein homodimerization activity; F:protein N-terminus binding; F:protein-containing complex binding; F:RNA polymerase II complex binding; F:single-stranded DNA binding;,  P:base-excision repair, AP site formation; P:double-strand break repair via homologous recombination; P:negative regulation of apoptotic process; P:nucleotide-excision repair; P:nucleotide-excision repair, DNA incision; P:nucleotide-excision repair, DNA incision, 3'-to lesion; P:nucleotide-excision repair, DNA incision, 5'-to lesion; P:nucleotide-excision repair, preincision complex assembly; P:nucleotide-excision repair, preincision complex stabilization; P:regulation of catalytic activity; P:response to UV; P:response to UV-C; P:transcription-coupled nucleotide-excision repair; P:UV protection;|P28715 A6NGT4 Q5JUS4 Q5JUS5 Q7Z2V3 Q8IZL6 Q8N1B7 Q9HD59 Q9HD60,DNA repair protein complementing XP-G cells,DNA excision repair protein ERCC-5;Xeroderma pigmentosum group G-complementing protein;, PF00867;PF00752;, GO:0005654;GO:0000109;GO:0005634;GO:0032991;GO:0000405;GO:0003684;GO:0003690;GO:0004520;GO:0004519;GO:0008047;GO:0046872;GO:0042803;GO:0047485;GO:0044877;GO:0000993;GO:0003697;GO:0006285;GO:0000724;GO:0043066;GO:0006289;GO:0033683;GO:0006295;GO:0006296;GO:0006294;GO:0006293;GO:0050790;GO:0009411;GO:0010225;GO:0006283;GO:0009650;,  C:nucleoplasm; C:nucleotide-excision repair complex; C:nucleus; C:protein-containing complex;,  F:bubble DNA binding; F:damaged DNA binding; F:double-stranded DNA binding; F:endodeoxyribonuclease activity; F:endonuclease activity; F:enzyme activator activity; F:metal ion binding; F:protein homodimerization activity; F:protein N-terminus binding; F:protein-containing complex binding; F:RNA polymerase II complex binding; F:single-stranded DNA binding;,  P:base-excision repair, AP site formation; P:double-strand break repair via homologous recombination; P:negative regulation of apoptotic process; P:nucleotide-excision repair; P:nucleotide-excision repair, DNA incision; P:nucleotide-excision repair, DNA incision, 3'-to lesion; P:nucleotide-excision repair, DNA incision, 5'-to lesion; P:nucleotide-excision repair, preincision complex assembly; P:nucleotide-excision repair, preincision complex stabilization; P:regulation of catalytic activity; P:response to UV; P:response to UV-C; P:transcription-coupled nucleotide-excision repair; P:UV protection;|P28715 A6NGT4 Q5JUS4 Q5JUS5 Q7Z2V3 Q8IZL6 Q8N1B7 Q9HD59 Q9HD60,DNA repair protein complementing XP-G cells,DNA excision repair protein ERCC-5;Xeroderma pigmentosum group G-complementing protein;, PF00867;PF00752;, GO:0005654;GO:0000109;GO:0005634;GO:0032991;GO:0000405;GO:0003684;GO:0003690;GO:0004520;GO:0004519;GO:0008047;GO:0046872;GO:0042803;GO:0047485;GO:0044877;GO:0000993;GO:0003697;GO:0006285;GO:0000724;GO:0043066;GO:0006289;GO:0033683;GO:0006295;GO:0006296;GO:0006294;GO:0006293;GO:0050790;GO:0009411;GO:0010225;GO:0006283;GO:0009650;,  C:nucleoplasm; C:nucleotide-excision repair complex; C:nucleus; C:protein-containing complex;,  F:bubble DNA binding; F:damaged DNA binding; F:double-stranded DNA binding; F:endodeoxyribonuclease activity; F:endonuclease activity; F:enzyme activator activity; F:metal ion binding; F:protein homodimerization activity; F:protein N-terminus binding; F:protein-containing complex binding; F:RNA polymerase II complex binding; F:single-stranded DNA binding;,  P:base-excision repair, AP site formation; P:double-strand break repair via homologous recombination; P:negative regulation of apoptotic process; P:nucleotide-excision repair; P:nucleotide-excision repair, DNA incision; P:nucleotide-excision repair, DNA incision, 3'-to lesion; P:nucleotide-excision repair, DNA incision, 5'-to lesion; P:nucleotide-excision repair, preincision complex assembly; P:nucleotide-excision repair, preincision complex stabilization; P:regulation of catalytic activity; P:response to UV; P:response to UV-C; P:transcription-coupled nucleotide-excision repair; P:UV protection;|P28715 A6NGT4 Q5JUS4 Q5JUS5 Q7Z2V3 Q8IZL6 Q8N1B7 Q9HD59 Q9HD60,DNA repair protein complementing XP-G cells,DNA excision repair protein ERCC-5;Xeroderma pigmentosum group G-complementing protein;, PF00867;PF00752;, GO:0005654;GO:0000109;GO:0005634;GO:0032991;GO:0000405;GO:0003684;GO:0003690;GO:0004520;GO:0004519;GO:0008047;GO:0046872;GO:0042803;GO:0047485;GO:0044877;GO:0000993;GO:0003697;GO:0006285;GO:0000724;GO:0043066;GO:0006289;GO:0033683;GO:0006295;GO:0006296;GO:0006294;GO:0006293;GO:0050790;GO:0009411;GO:0010225;GO:0006283;GO:0009650;,  C:nucleoplasm; C:nucleotide-excision repair complex; C:nucleus; C:protein-containing complex;,  F:bubble DNA binding; F:damaged DNA binding; F:double-stranded DNA binding; F:endodeoxyribonuclease activity; F:endonuclease activity; F:enzyme activator activity; F:metal ion binding; F:protein homodimerization activity; F:protein N-terminus binding; F:protein-containing complex binding; F:RNA polymerase II complex binding; F:single-stranded DNA binding;,  P:base-excision repair, AP site formation; P:double-strand break repair via homologous recombination; P:negative regulation of apoptotic process; P:nucleotide-excision repair; P:nucleotide-excision repair, DNA incision; P:nucleotide-excision repair, DNA incision, 3'-to lesion; P:nucleotide-excision repair, DNA incision, 5'-to lesion; P:nucleotide-excision repair, preincision complex assembly; P:nucleotide-excision repair, preincision complex stabilization; P:regulation of catalytic activity; P:response to UV; P:response to UV-C; P:transcription-coupled nucleotide-excision repair; P:UV protection;|P28715 A6NGT4 Q5JUS4 Q5JUS5 Q7Z2V3 Q8IZL6 Q8N1B7 Q9HD59 Q9HD60,DNA repair protein complementing XP-G cells,DNA excision repair protein ERCC-5;Xeroderma pigmentosum group G-complementing protein;, PF00867;PF00752;, GO:0005654;GO:0000109;GO:0005634;GO:0032991;GO:0000405;GO:0003684;GO:0003690;GO:0004520;GO:0004519;GO:0008047;GO:0046872;GO:0042803;GO:0047485;GO:0044877;GO:0000993;GO:0003697;GO:0006285;GO:0000724;GO:0043066;GO:0006289;GO:0033683;GO:0006295;GO:0006296;GO:0006294;GO:0006293;GO:0050790;GO:0009411;GO:0010225;GO:0006283;GO:0009650;,  C:nucleoplasm; C:nucleotide-excision repair complex; C:nucleus; C:protein-containing complex;,  F:bubble DNA binding; F:damaged DNA binding; F:double-stranded DNA binding; F:endodeoxyribonuclease activity; F:endonuclease activity; F:enzyme activator activity; F:metal ion binding; F:protein homodimerization activity; F:protein N-terminus binding; F:protein-containing complex binding; F:RNA polymerase II complex binding; F:single-stranded DNA binding;,  P:base-excision repair, AP site formation; P:double-strand break repair via homologous recombination; P:negative regulation of apoptotic process; P:nucleotide-excision repair; P:nucleotide-excision repair, DNA incision; P:nucleotide-excision repair, DNA incision, 3'-to lesion; P:nucleotide-excision repair, DNA incision, 5'-to lesion; P:nucleotide-excision repair, preincision complex assembly; P:nucleotide-excision repair, preincision complex stabilization; P:regulation of catalytic activity; P:response to UV; P:response to UV-C; P:transcription-coupled nucleotide-excision repair; P:UV protection;|P28715 A6NGT4 Q5JUS4 Q5JUS5 Q7Z2V3 Q8IZL6 Q8N1B7 Q9HD59 Q9HD60,DNA repair protein complementing XP-G cells,DNA excision repair protein ERCC-5;Xeroderma pigmentosum group G-complementing protein;, PF00867;PF00752;, GO:0005654;GO:0000109;GO:0005634;GO:0032991;GO:0000405;GO:0003684;GO:0003690;GO:0004520;GO:0004519;GO:0008047;GO:0046872;GO:0042803;GO:0047485;GO:0044877;GO:0000993;GO:0003697;GO:0006285;GO:0000724;GO:0043066;GO:0006289;GO:0033683;GO:0006295;GO:0006296;GO:0006294;GO:0006293;GO:0050790;GO:0009411;GO:0010225;GO:0006283;GO:0009650;,  C:nucleoplasm; C:nucleotide-excision repair complex; C:nucleus; C:protein-containing complex;,  F:bubble DNA binding; F:damaged DNA binding; F:double-stranded DNA binding; F:endodeoxyribonuclease activity; F:endonuclease activity; F:enzyme activator activity; F:metal ion binding; F:protein homodimerization activity; F:protein N-terminus binding; F:protein-containing complex binding; F:RNA polymerase II complex binding; F:single-stranded DNA binding;,  P:base-excision repair, AP site formation; P:double-strand break repair via homologous recombination; P:negative regulation of apoptotic process; P:nucleotide-excision repair; P:nucleotide-excision repair, DNA incision; P:nucleotide-excision repair, DNA incision, 3'-to lesion; P:nucleotide-excision repair, DNA incision, 5'-to lesion; P:nucleotide-excision repair, preincision complex assembly; P:nucleotide-excision repair, preincision complex stabilization; P:regulation of catalytic activity; P:response to UV; P:response to UV-C; P:transcription-coupled nucleotide-excision repair; P:UV protection;|P28715 A6NGT4 Q5JUS4 Q5JUS5 Q7Z2V3 Q8IZL6 Q8N1B7 Q9HD59 Q9HD60,DNA repair protein complementing XP-G cells,DNA excision repair protein ERCC-5;Xeroderma pigmentosum group G-complementing protein;, PF00867;PF00752;, GO:0005654;GO:0000109;GO:0005634;GO:0032991;GO:0000405;GO:0003684;GO:0003690;GO:0004520;GO:0004519;GO:0008047;GO:0046872;GO:0042803;GO:0047485;GO:0044877;GO:0000993;GO:0003697;GO:0006285;GO:0000724;GO:0043066;GO:0006289;GO:0033683;GO:0006295;GO:0006296;GO:0006294;GO:0006293;GO:0050790;GO:0009411;GO:0010225;GO:0006283;GO:0009650;,  C:nucleoplasm; C:nucleotide-excision repair complex; C:nucleus; C:protein-containing complex;,  F:bubble DNA binding; F:damaged DNA binding; F:double-stranded DNA binding; F:endodeoxyribonuclease activity; F:endonuclease activity; F:enzyme activator activity; F:metal ion binding; F:protein homodimerization activity; F:protein N-terminus binding; F:protein-containing complex binding; F:RNA polymerase II complex binding; F:single-stranded DNA binding;,  P:base-excision repair, AP site formation; P:double-strand break repair via homologous recombination; P:negative regulation of apoptotic process; P:nucleotide-excision repair; P:nucleotide-excision repair, DNA incision; P:nucleotide-excision repair, DNA incision, 3'-to lesion; P:nucleotide-excision repair, DNA incision, 5'-to lesion; P:nucleotide-excision repair, preincision complex assembly; P:nucleotide-excision repair, preincision complex stabilization; P:regulation of catalytic activity; P:response to UV; P:response to UV-C; P:transcription-coupled nucleotide-excision repair; P:UV protection;
scaffold1	indexed_genome	mRNA	7036141	7038226	.	-	.	ID=transcript_29;P28715 A6NGT4 Q5JUS4 Q5JUS5 Q7Z2V3 Q8IZL6 Q8N1B7 Q9HD59 Q9HD60,DNA repair protein complementing XP-G cells,DNA excision repair protein ERCC-5;Xeroderma pigmentosum group G-complementing protein;, PF00867;PF00752;, GO:0005654;GO:0000109;GO:0005634;GO:0032991;GO:0000405;GO:0003684;GO:0003690;GO:0004520;GO:0004519;GO:0008047;GO:0046872;GO:0042803;GO:0047485;GO:0044877;GO:0000993;GO:0003697;GO:0006285;GO:0000724;GO:0043066;GO:0006289;GO:0033683;GO:0006295;GO:0006296;GO:0006294;GO:0006293;GO:0050790;GO:0009411;GO:0010225;GO:0006283;GO:0009650;,  C:nucleoplasm; C:nucleotide-excision repair complex; C:nucleus; C:protein-containing complex;,  F:bubble DNA binding; F:damaged DNA binding; F:double-stranded DNA binding; F:endodeoxyribonuclease activity; F:endonuclease activity; F:enzyme activator activity; F:metal ion binding; F:protein homodimerization activity; F:protein N-terminus binding; F:protein-containing complex binding; F:RNA polymerase II complex binding; F:single-stranded DNA binding;,  P:base-excision repair, AP site formation; P:double-strand break repair via homologous recombination; P:negative regulation of apoptotic process; P:nucleotide-excision repair; P:nucleotide-excision repair, DNA incision; P:nucleotide-excision repair, DNA incision, 3'-to lesion; P:nucleotide-excision repair, DNA incision, 5'-to lesion; P:nucleotide-excision repair, preincision complex assembly; P:nucleotide-excision repair, preincision complex stabilization; P:regulation of catalytic activity; P:response to UV; P:response to UV-C; P:transcription-coupled nucleotide-excision repair; P:UV protection;
scaffold1	indexed_genome	mRNA	7042599	7064982	.	-	.	ID=transcript_30;Q86UB2 Q2M1J2 Q9NXM4,Basic immunoglobulin-like variable motif-containing protein,, , GO:0005737;GO:0005615;GO:0005634;,  C:cytoplasm; C:extracellular space; C:nucleus;|Q86UB2 Q2M1J2 Q9NXM4,Basic immunoglobulin-like variable motif-containing protein,, , GO:0005737;GO:0005615;GO:0005634;,  C:cytoplasm; C:extracellular space; C:nucleus;|Q86UB2 Q2M1J2 Q9NXM4,Basic immunoglobulin-like variable motif-containing protein,, , GO:0005737;GO:0005615;GO:0005634;,  C:cytoplasm; C:extracellular space; C:nucleus;
scaffold1	indexed_genome	mRNA	7075687	7087949	.	+	.	ID=transcript_31;Q6UW63 Q53HL3 Q9BVD2,Protein O-glucosyltransferase 2 {ECO:0000305|PubMed:30127001},Endoplasmic reticulum resident protein 58;KDEL motif-containing protein 1 {ECO:0000312|HGNC:HGNC:19350};Protein O-xylosyltransferase POGLUT2 {ECO:0000305|PubMed:30127001};, PF00630;PF05686;, GO:0005829;GO:0012505;GO:0005788;GO:0005654;GO:0140561;GO:0140562;GO:0046527;GO:0035251;GO:0035252;GO:0018242;,  C:cytosol; C:endomembrane system; C:endoplasmic reticulum lumen; C:nucleoplasm;,  F:EGF-domain serine glucosyltransferase activity; F:EGF-domain serine xylosyltransferase activity; F:glucosyltransferase activity; F:UDP-glucosyltransferase activity; F:UDP-xylosyltransferase activity;,  P:protein O-linked glycosylation via serine;|Q6UW63 Q53HL3 Q9BVD2,Protein O-glucosyltransferase 2 {ECO:0000305|PubMed:30127001},Endoplasmic reticulum resident protein 58;KDEL motif-containing protein 1 {ECO:0000312|HGNC:HGNC:19350};Protein O-xylosyltransferase POGLUT2 {ECO:0000305|PubMed:30127001};, PF00630;PF05686;, GO:0005829;GO:0012505;GO:0005788;GO:0005654;GO:0140561;GO:0140562;GO:0046527;GO:0035251;GO:0035252;GO:0018242;,  C:cytosol; C:endomembrane system; C:endoplasmic reticulum lumen; C:nucleoplasm;,  F:EGF-domain serine glucosyltransferase activity; F:EGF-domain serine xylosyltransferase activity; F:glucosyltransferase activity; F:UDP-glucosyltransferase activity; F:UDP-xylosyltransferase activity;,  P:protein O-linked glycosylation via serine;|Q6UW63 Q53HL3 Q9BVD2,Protein O-glucosyltransferase 2 {ECO:0000305|PubMed:30127001},Endoplasmic reticulum resident protein 58;KDEL motif-containing protein 1 {ECO:0000312|HGNC:HGNC:19350};Protein O-xylosyltransferase POGLUT2 {ECO:0000305|PubMed:30127001};, PF00630;PF05686;, GO:0005829;GO:0012505;GO:0005788;GO:0005654;GO:0140561;GO:0140562;GO:0046527;GO:0035251;GO:0035252;GO:0018242;,  C:cytosol; C:endomembrane system; C:endoplasmic reticulum lumen; C:nucleoplasm;,  F:EGF-domain serine glucosyltransferase activity; F:EGF-domain serine xylosyltransferase activity; F:glucosyltransferase activity; F:UDP-glucosyltransferase activity; F:UDP-xylosyltransferase activity;,  P:protein O-linked glycosylation via serine;
scaffold1	indexed_genome	mRNA	7097667	7101219	.	+	.	ID=transcript_32;Q5JUR7 Q5JUR8 Q96KZ8,Testis-expressed protein 30,, PF01738;, GO:0016787;, ,  F:hydrolase activity;
scaffold1	indexed_genome	mRNA	7138263	7139574	.	+	.	ID=transcript_33;Q8NDH2 Q8N800,Coiled-coil domain-containing protein 168,, PF15804;|Q8NDH2 Q8N800,Coiled-coil domain-containing protein 168,, PF15804;
scaffold1	indexed_genome	mRNA	7183201	7185715	.	+	.	ID=transcript_34;Q5VZV1,Protein-lysine methyltransferase METTL21C,Methyltransferase-like protein 21C;, PF10294;, GO:0005737;GO:0005829;GO:0005634;GO:0032991;GO:0031072;GO:0016279;GO:0018022;GO:0018023;GO:0006479;,  C:cytoplasm; C:cytosol; C:nucleus; C:protein-containing complex;,  F:heat shock protein binding; F:protein-lysine N-methyltransferase activity;,  P:peptidyl-lysine methylation; P:peptidyl-lysine trimethylation; P:protein methylation;
scaffold1	indexed_genome	mRNA	7190426	7233867	.	-	.	ID=transcript_35;P29144 Q5VZU8,Tripeptidyl-peptidase 2,Tripeptidyl aminopeptidase;Tripeptidyl-peptidase II;, PF00082;PF12580;, GO:0005737;GO:0005829;GO:0016604;GO:0005654;GO:0004177;GO:0004175;GO:0042802;GO:0004252;GO:0008240;GO:0000209;GO:0006508;,  C:cytoplasm; C:cytosol; C:nuclear body; C:nucleoplasm;,  F:aminopeptidase activity; F:endopeptidase activity; F:identical protein binding; F:serine-type endopeptidase activity; F:tripeptidyl-peptidase activity;,  P:protein polyubiquitination; P:proteolysis;|P29144 Q5VZU8,Tripeptidyl-peptidase 2,Tripeptidyl aminopeptidase;Tripeptidyl-peptidase II;, PF00082;PF12580;, GO:0005737;GO:0005829;GO:0016604;GO:0005654;GO:0004177;GO:0004175;GO:0042802;GO:0004252;GO:0008240;GO:0000209;GO:0006508;,  C:cytoplasm; C:cytosol; C:nuclear body; C:nucleoplasm;,  F:aminopeptidase activity; F:endopeptidase activity; F:identical protein binding; F:serine-type endopeptidase activity; F:tripeptidyl-peptidase activity;,  P:protein polyubiquitination; P:proteolysis;|P29144 Q5VZU8,Tripeptidyl-peptidase 2,Tripeptidyl aminopeptidase;Tripeptidyl-peptidase II;, PF00082;PF12580;, GO:0005737;GO:0005829;GO:0016604;GO:0005654;GO:0004177;GO:0004175;GO:0042802;GO:0004252;GO:0008240;GO:0000209;GO:0006508;,  C:cytoplasm; C:cytosol; C:nuclear body; C:nucleoplasm;,  F:aminopeptidase activity; F:endopeptidase activity; F:identical protein binding; F:serine-type endopeptidase activity; F:tripeptidyl-peptidase activity;,  P:protein polyubiquitination; P:proteolysis;|P29144 Q5VZU8,Tripeptidyl-peptidase 2,Tripeptidyl aminopeptidase;Tripeptidyl-peptidase II;, PF00082;PF12580;, GO:0005737;GO:0005829;GO:0016604;GO:0005654;GO:0004177;GO:0004175;GO:0042802;GO:0004252;GO:0008240;GO:0000209;GO:0006508;,  C:cytoplasm; C:cytosol; C:nuclear body; C:nucleoplasm;,  F:aminopeptidase activity; F:endopeptidase activity; F:identical protein binding; F:serine-type endopeptidase activity; F:tripeptidyl-peptidase activity;,  P:protein polyubiquitination; P:proteolysis;|P29144 Q5VZU8,Tripeptidyl-peptidase 2,Tripeptidyl aminopeptidase;Tripeptidyl-peptidase II;, PF00082;PF12580;, GO:0005737;GO:0005829;GO:0016604;GO:0005654;GO:0004177;GO:0004175;GO:0042802;GO:0004252;GO:0008240;GO:0000209;GO:0006508;,  C:cytoplasm; C:cytosol; C:nuclear body; C:nucleoplasm;,  F:aminopeptidase activity; F:endopeptidase activity; F:identical protein binding; F:serine-type endopeptidase activity; F:tripeptidyl-peptidase activity;,  P:protein polyubiquitination; P:proteolysis;|P29144 Q5VZU8,Tripeptidyl-peptidase 2,Tripeptidyl aminopeptidase;Tripeptidyl-peptidase II;, PF00082;PF12580;, GO:0005737;GO:0005829;GO:0016604;GO:0005654;GO:0004177;GO:0004175;GO:0042802;GO:0004252;GO:0008240;GO:0000209;GO:0006508;,  C:cytoplasm; C:cytosol; C:nuclear body; C:nucleoplasm;,  F:aminopeptidase activity; F:endopeptidase activity; F:identical protein binding; F:serine-type endopeptidase activity; F:tripeptidyl-peptidase activity;,  P:protein polyubiquitination; P:proteolysis;
scaffold1	indexed_genome	mRNA	7330808	7934617	.	+	.	ID=transcript_36;Q92915 Q86YN7 Q96QX6,Fibroblast growth factor 14,Fibroblast growth factor homologous factor 4;, PF00167;, GO:0005737;GO:0005576;GO:0005634;GO:0008083;GO:0008201;GO:0017080;GO:0007267;GO:0007254;GO:0007399;GO:1901843;GO:0060078;GO:0048167;GO:1903421;GO:1905150;GO:0007165;,  C:cytoplasm; C:extracellular region; C:nucleus;,  F:growth factor activity; F:heparin binding; F:sodium channel regulator activity;,  P:cell-cell signaling; P:JNK cascade; P:nervous system development; P:positive regulation of high voltage-gated calcium channel activity; P:regulation of postsynaptic membrane potential; P:regulation of synaptic plasticity; P:regulation of synaptic vesicle recycling; P:regulation of voltage-gated sodium channel activity; P:signal transduction;
scaffold1	indexed_genome	mRNA	7936710	7967979	.	+	.	ID=transcript_37;O95965 A8K5M5 B3KTP1 B4DQ02 Q8N172 Q9NPR0,Integrin beta-like protein 1,Osteoblast-specific cysteine-rich protein;Ten integrin EGF-like repeat domain-containing protein;, PF07974;, GO:0005576;GO:0005925;GO:0005886;GO:0005178;GO:0007155;GO:0033627;GO:0016477;GO:0007160;GO:0007229;,  C:extracellular region; C:focal adhesion; C:plasma membrane;,  F:integrin binding;,  P:cell adhesion; P:cell adhesion mediated by integrin; P:cell migration; P:cell-matrix adhesion; P:integrin-mediated signaling pathway;|O95965 A8K5M5 B3KTP1 B4DQ02 Q8N172 Q9NPR0,Integrin beta-like protein 1,Osteoblast-specific cysteine-rich protein;Ten integrin EGF-like repeat domain-containing protein;, PF07974;, GO:0005576;GO:0005925;GO:0005886;GO:0005178;GO:0007155;GO:0033627;GO:0016477;GO:0007160;GO:0007229;,  C:extracellular region; C:focal adhesion; C:plasma membrane;,  F:integrin binding;,  P:cell adhesion; P:cell adhesion mediated by integrin; P:cell migration; P:cell-matrix adhesion; P:integrin-mediated signaling pathway;|O95965 A8K5M5 B3KTP1 B4DQ02 Q8N172 Q9NPR0,Integrin beta-like protein 1,Osteoblast-specific cysteine-rich protein;Ten integrin EGF-like repeat domain-containing protein;, PF07974;, GO:0005576;GO:0005925;GO:0005886;GO:0005178;GO:0007155;GO:0033627;GO:0016477;GO:0007160;GO:0007229;,  C:extracellular region; C:focal adhesion; C:plasma membrane;,  F:integrin binding;,  P:cell adhesion; P:cell adhesion mediated by integrin; P:cell migration; P:cell-matrix adhesion; P:integrin-mediated signaling pathway;
scaffold1	indexed_genome	mRNA	8040543	8158204	.	-	.	ID=transcript_38;O95965 A8K5M5 B3KTP1 B4DQ02 Q8N172 Q9NPR0,Integrin beta-like protein 1,Osteoblast-specific cysteine-rich protein;Ten integrin EGF-like repeat domain-containing protein;, PF07974;, GO:0005576;GO:0005925;GO:0005886;GO:0005178;GO:0007155;GO:0033627;GO:0016477;GO:0007160;GO:0007229;,  C:extracellular region; C:focal adhesion; C:plasma membrane;,  F:integrin binding;,  P:cell adhesion; P:cell adhesion mediated by integrin; P:cell migration; P:cell-matrix adhesion; P:integrin-mediated signaling pathway;
scaffold1	indexed_genome	mRNA	8203773	8270797	.	+	.	ID=transcript_39;Q8IZF0 Q6P2S6 Q6ZMI7 Q8IZZ1 Q8TAH1,Sodium leak channel non-selective protein,CanIon;Voltage gated channel-like protein 1;, PF00520;, GO:0016021;GO:0005886;GO:0005261;GO:0022840;GO:0005272;GO:0005244;GO:0070588;GO:0034220;GO:0071805;GO:0034765;GO:0060075;GO:0035725;,  C:integral component of membrane; C:plasma membrane;,  F:cation channel activity; F:leak channel activity; F:sodium channel activity; F:voltage-gated ion channel activity;,  P:calcium ion transmembrane transport; P:ion transmembrane transport; P:potassium ion transmembrane transport; P:regulation of ion transmembrane transport; P:regulation of resting membrane potential; P:sodium ion transmembrane transport;
scaffold1	indexed_genome	mRNA	8300867	8463070	.	+	.	ID=transcript_40;Q8IZF0 Q6P2S6 Q6ZMI7 Q8IZZ1 Q8TAH1,Sodium leak channel non-selective protein,CanIon;Voltage gated channel-like protein 1;, PF00520;, GO:0016021;GO:0005886;GO:0005261;GO:0022840;GO:0005272;GO:0005244;GO:0070588;GO:0034220;GO:0071805;GO:0034765;GO:0060075;GO:0035725;,  C:integral component of membrane; C:plasma membrane;,  F:cation channel activity; F:leak channel activity; F:sodium channel activity; F:voltage-gated ion channel activity;,  P:calcium ion transmembrane transport; P:ion transmembrane transport; P:potassium ion transmembrane transport; P:regulation of ion transmembrane transport; P:regulation of resting membrane potential; P:sodium ion transmembrane transport;
scaffold1	indexed_genome	mRNA	8743880	8793959	.	+	.	ID=transcript_41;Q5T4D3 A6NLI7 B7Z666 Q5T4D4 Q5T4D5 Q5T4D6 Q8WV63 Q96SU8,Protein O-mannosyl-transferase TMTC4 {ECO:0000305},Transmembrane and TPR repeat-containing protein 4 {ECO:0000312|HGNC:HGNC:25904};, PF08409;PF13181;, GO:0005783;GO:0016021;GO:0051117;GO:0004169;GO:0000030;GO:0030968;GO:1905584;GO:0032470;GO:0035269;GO:0007605;,  C:endoplasmic reticulum; C:integral component of membrane;,  F:ATPase binding; F:dolichyl-phosphate-mannose-protein mannosyltransferase activity; F:mannosyltransferase activity;,  P:endoplasmic reticulum unfolded protein response; P:outer hair cell apoptotic process; P:positive regulation of endoplasmic reticulum calcium ion concentration; P:protein O-linked mannosylation; P:sensory perception of sound;|Q5T4D3 A6NLI7 B7Z666 Q5T4D4 Q5T4D5 Q5T4D6 Q8WV63 Q96SU8,Protein O-mannosyl-transferase TMTC4 {ECO:0000305},Transmembrane and TPR repeat-containing protein 4 {ECO:0000312|HGNC:HGNC:25904};, PF08409;PF13181;, GO:0005783;GO:0016021;GO:0051117;GO:0004169;GO:0000030;GO:0030968;GO:1905584;GO:0032470;GO:0035269;GO:0007605;,  C:endoplasmic reticulum; C:integral component of membrane;,  F:ATPase binding; F:dolichyl-phosphate-mannose-protein mannosyltransferase activity; F:mannosyltransferase activity;,  P:endoplasmic reticulum unfolded protein response; P:outer hair cell apoptotic process; P:positive regulation of endoplasmic reticulum calcium ion concentration; P:protein O-linked mannosylation; P:sensory perception of sound;
scaffold1	indexed_genome	mRNA	8804117	8850820	.	+	.	ID=transcript_42;Q9BVM4 B3KTN1 Q9BT41,Gamma-glutamylaminecyclotransferase,AIG2-like domain-containing protein 1;Gamma-glutamylamine cyclotransferase;, PF06094;, GO:0005829;GO:0070062;GO:0061929;GO:0042219;,  C:cytosol; C:extracellular exosome;,  F:gamma-glutamylaminecyclotransferase activity;,  P:cellular modified amino acid catabolic process;
scaffold1	indexed_genome	mRNA	8852018	9196709	.	-	.	ID=transcript_43;P05165 B4DKY8 B4DPF9 C9JPQ8 Q15979 Q8WXQ7,Propionyl-CoA carboxylase alpha chain, mitochondrial {ECO:0000305|PubMed:2740237},Propanoyl-CoA:carbon dioxide ligase subunit alpha;, PF02785;PF00289;PF00364;PF02786;PF18140;, GO:0005829;GO:0005759;GO:0005739;GO:0005524;GO:0009374;GO:0016421;GO:0019899;GO:0046872;GO:0004658;GO:0006768;GO:0019626;,  C:cytosol; C:mitochondrial matrix; C:mitochondrion;,  F:ATP binding; F:biotin binding; F:CoA carboxylase activity; F:enzyme binding; F:metal ion binding; F:propionyl-CoA carboxylase activity;,  P:biotin metabolic process; P:short-chain fatty acid catabolic process;|P05165 B4DKY8 B4DPF9 C9JPQ8 Q15979 Q8WXQ7,Propionyl-CoA carboxylase alpha chain, mitochondrial {ECO:0000305|PubMed:2740237},Propanoyl-CoA:carbon dioxide ligase subunit alpha;, PF02785;PF00289;PF00364;PF02786;PF18140;, GO:0005829;GO:0005759;GO:0005739;GO:0005524;GO:0009374;GO:0016421;GO:0019899;GO:0046872;GO:0004658;GO:0006768;GO:0019626;,  C:cytosol; C:mitochondrial matrix; C:mitochondrion;,  F:ATP binding; F:biotin binding; F:CoA carboxylase activity; F:enzyme binding; F:metal ion binding; F:propionyl-CoA carboxylase activity;,  P:biotin metabolic process; P:short-chain fatty acid catabolic process;
scaffold1	indexed_genome	mRNA	9196780	9220885	.	+	.	ID=transcript_44;Q549T9 Q96HD0,Asparagine synthetase [glutamine-hydrolyzing],Cell cycle control protein TS11;Glutamine-dependent asparagine synthetase;, PF00733;PF13537;, GO:0005829;GO:0004066;GO:0005524;GO:0042802;GO:0006529;GO:0009066;GO:0042149;GO:0032870;GO:0006541;GO:0070981;GO:0001889;GO:0043066;GO:0045931;GO:0043200;GO:0032354;GO:0009416;GO:0009612;GO:0031427;GO:0009636;,  C:cytosol;,  F:asparagine synthase (glutamine-hydrolyzing) activity; F:ATP binding; F:identical protein binding;,  P:asparagine biosynthetic process; P:aspartate family amino acid metabolic process; P:cellular response to glucose starvation; P:cellular response to hormone stimulus; P:glutamine metabolic process; P:L-asparagine biosynthetic process; P:liver development; P:negative regulation of apoptotic process; P:positive regulation of mitotic cell cycle; P:response to amino acid; P:response to follicle-stimulating hormone; P:response to light stimulus; P:response to mechanical stimulus; P:response to methotrexate; P:response to toxic substance;
scaffold1	indexed_genome	mRNA	9274685	9275828	.	+	.	ID=transcript_45;Q96T25 Q5VYB0,Zinc finger protein ZIC 5,Zinc finger protein of the cerebellum 5;, PF00096;PF18366;, GO:0005634;GO:0000981;GO:0046872;GO:0000978;GO:1990837;GO:0030154;GO:0007417;GO:0006357;,  C:nucleus;,  F:DNA-binding transcription factor activity, RNA polymerase II-specific; F:metal ion binding; F:RNA polymerase II cis-regulatory region sequence-specific DNA binding; F:sequence-specific double-stranded DNA binding;,  P:cell differentiation; P:central nervous system development; P:regulation of transcription by RNA polymerase II;
scaffold1	indexed_genome	mRNA	9344543	9378149	.	-	.	ID=transcript_46;Q8N0X4 Q5W0F7 Q8TDH8,Citramalyl-CoA lyase, mitochondrial {ECO:0000303|PubMed:29056341},(3S)-malyl-CoA thioesterase {ECO:0000305|PubMed:29056341};Beta-methylmalate synthase;Citrate lyase subunit beta-like protein {ECO:0000305};Malate synthase;, PF03328;, GO:0005739;GO:0047777;GO:0016787;GO:0000287;GO:0004474;GO:0106121;GO:0070207;GO:0106064;,  C:mitochondrion;,  F:(S)-citramalyl-CoA lyase activity; F:hydrolase activity; F:magnesium ion binding; F:malate synthase activity;,  P:positive regulation of cobalamin metabolic process; P:protein homotrimerization; P:regulation of cobalamin metabolic process;|Q8N0X4 Q5W0F7 Q8TDH8,Citramalyl-CoA lyase, mitochondrial {ECO:0000303|PubMed:29056341},(3S)-malyl-CoA thioesterase {ECO:0000305|PubMed:29056341};Beta-methylmalate synthase;Citrate lyase subunit beta-like protein {ECO:0000305};Malate synthase;, PF03328;, GO:0005739;GO:0047777;GO:0016787;GO:0000287;GO:0004474;GO:0106121;GO:0070207;GO:0106064;,  C:mitochondrion;,  F:(S)-citramalyl-CoA lyase activity; F:hydrolase activity; F:magnesium ion binding; F:malate synthase activity;,  P:positive regulation of cobalamin metabolic process; P:protein homotrimerization; P:regulation of cobalamin metabolic process;|Q8N0X4 Q5W0F7 Q8TDH8,Citramalyl-CoA lyase, mitochondrial {ECO:0000303|PubMed:29056341},(3S)-malyl-CoA thioesterase {ECO:0000305|PubMed:29056341};Beta-methylmalate synthase;Citrate lyase subunit beta-like protein {ECO:0000305};Malate synthase;, PF03328;, GO:0005739;GO:0047777;GO:0016787;GO:0000287;GO:0004474;GO:0106121;GO:0070207;GO:0106064;,  C:mitochondrion;,  F:(S)-citramalyl-CoA lyase activity; F:hydrolase activity; F:magnesium ion binding; F:malate synthase activity;,  P:positive regulation of cobalamin metabolic process; P:protein homotrimerization; P:regulation of cobalamin metabolic process;|Q8N0X4 Q5W0F7 Q8TDH8,Citramalyl-CoA lyase, mitochondrial {ECO:0000303|PubMed:29056341},(3S)-malyl-CoA thioesterase {ECO:0000305|PubMed:29056341};Beta-methylmalate synthase;Citrate lyase subunit beta-like protein {ECO:0000305};Malate synthase;, PF03328;, GO:0005739;GO:0047777;GO:0016787;GO:0000287;GO:0004474;GO:0106121;GO:0070207;GO:0106064;,  C:mitochondrion;,  F:(S)-citramalyl-CoA lyase activity; F:hydrolase activity; F:magnesium ion binding; F:malate synthase activity;,  P:positive regulation of cobalamin metabolic process; P:protein homotrimerization; P:regulation of cobalamin metabolic process;|Q8N0X4 Q5W0F7 Q8TDH8,Citramalyl-CoA lyase, mitochondrial {ECO:0000303|PubMed:29056341},(3S)-malyl-CoA thioesterase {ECO:0000305|PubMed:29056341};Beta-methylmalate synthase;Citrate lyase subunit beta-like protein {ECO:0000305};Malate synthase;, PF03328;, GO:0005739;GO:0047777;GO:0016787;GO:0000287;GO:0004474;GO:0106121;GO:0070207;GO:0106064;,  C:mitochondrion;,  F:(S)-citramalyl-CoA lyase activity; F:hydrolase activity; F:magnesium ion binding; F:malate synthase activity;,  P:positive regulation of cobalamin metabolic process; P:protein homotrimerization; P:regulation of cobalamin metabolic process;|Q8N0X4 Q5W0F7 Q8TDH8,Citramalyl-CoA lyase, mitochondrial {ECO:0000303|PubMed:29056341},(3S)-malyl-CoA thioesterase {ECO:0000305|PubMed:29056341};Beta-methylmalate synthase;Citrate lyase subunit beta-like protein {ECO:0000305};Malate synthase;, PF03328;, GO:0005739;GO:0047777;GO:0016787;GO:0000287;GO:0004474;GO:0106121;GO:0070207;GO:0106064;,  C:mitochondrion;,  F:(S)-citramalyl-CoA lyase activity; F:hydrolase activity; F:magnesium ion binding; F:malate synthase activity;,  P:positive regulation of cobalamin metabolic process; P:protein homotrimerization; P:regulation of cobalamin metabolic process;
scaffold1	indexed_genome	mRNA	9593917	9646544	.	+	.	ID=transcript_47;Q99805 A8K399 Q2TAY5,Transmembrane 9 superfamily member 2,p76;, PF02990;, GO:0005856;GO:0005768;GO:0010008;GO:0070062;GO:0005887;GO:0016020;GO:0150051;GO:0072657;,  C:cytoskeleton; C:endosome; C:endosome membrane; C:extracellular exosome; C:integral component of plasma membrane; C:membrane; C:postsynaptic Golgi apparatus;, ,  P:protein localization to membrane;|Q99805 A8K399 Q2TAY5,Transmembrane 9 superfamily member 2,p76;, PF02990;, GO:0005856;GO:0005768;GO:0010008;GO:0070062;GO:0005887;GO:0016020;GO:0150051;GO:0072657;,  C:cytoskeleton; C:endosome; C:endosome membrane; C:extracellular exosome; C:integral component of plasma membrane; C:membrane; C:postsynaptic Golgi apparatus;, ,  P:protein localization to membrane;|Q99805 A8K399 Q2TAY5,Transmembrane 9 superfamily member 2,p76;, PF02990;, GO:0005856;GO:0005768;GO:0010008;GO:0070062;GO:0005887;GO:0016020;GO:0150051;GO:0072657;,  C:cytoskeleton; C:endosome; C:endosome membrane; C:extracellular exosome; C:integral component of plasma membrane; C:membrane; C:postsynaptic Golgi apparatus;, ,  P:protein localization to membrane;|Q99805 A8K399 Q2TAY5,Transmembrane 9 superfamily member 2,p76;, PF02990;, GO:0005856;GO:0005768;GO:0010008;GO:0070062;GO:0005887;GO:0016020;GO:0150051;GO:0072657;,  C:cytoskeleton; C:endosome; C:endosome membrane; C:extracellular exosome; C:integral component of plasma membrane; C:membrane; C:postsynaptic Golgi apparatus;, ,  P:protein localization to membrane;
scaffold1	indexed_genome	mRNA	9733266	9903505	.	+	.	ID=transcript_48;Q8NBM4 B3KNV7 Q0VAB5 Q5W0W6 Q5W0W9 Q6GQR2 Q6P4B0 Q8N2E8 Q96NW2,Ubiquitin-associated domain-containing protein 2,Phosphoglycerate dehydrogenase-like protein 1;, PF00627;, GO:0005783;GO:0005789;GO:0016021;GO:0090090;GO:1904153;GO:0070972;GO:0016055;,  C:endoplasmic reticulum; C:endoplasmic reticulum membrane; C:integral component of membrane;, ,  P:negative regulation of canonical Wnt signaling pathway; P:negative regulation of retrograde protein transport, ER to cytosol; P:protein localization to endoplasmic reticulum; P:Wnt signaling pathway;|Q8NBM4 B3KNV7 Q0VAB5 Q5W0W6 Q5W0W9 Q6GQR2 Q6P4B0 Q8N2E8 Q96NW2,Ubiquitin-associated domain-containing protein 2,Phosphoglycerate dehydrogenase-like protein 1;, PF00627;, GO:0005783;GO:0005789;GO:0016021;GO:0090090;GO:1904153;GO:0070972;GO:0016055;,  C:endoplasmic reticulum; C:endoplasmic reticulum membrane; C:integral component of membrane;, ,  P:negative regulation of canonical Wnt signaling pathway; P:negative regulation of retrograde protein transport, ER to cytosol; P:protein localization to endoplasmic reticulum; P:Wnt signaling pathway;|Q8NBM4 B3KNV7 Q0VAB5 Q5W0W6 Q5W0W9 Q6GQR2 Q6P4B0 Q8N2E8 Q96NW2,Ubiquitin-associated domain-containing protein 2,Phosphoglycerate dehydrogenase-like protein 1;, PF00627;, GO:0005783;GO:0005789;GO:0016021;GO:0090090;GO:1904153;GO:0070972;GO:0016055;,  C:endoplasmic reticulum; C:endoplasmic reticulum membrane; C:integral component of membrane;, ,  P:negative regulation of canonical Wnt signaling pathway; P:negative regulation of retrograde protein transport, ER to cytosol; P:protein localization to endoplasmic reticulum; P:Wnt signaling pathway;|P32249 B2R8N5 Q53F99 Q5JUH7,G-protein coupled receptor 183 {ECO:0000305},Epstein-Barr virus-induced G-protein coupled receptor 2 {ECO:0000303|PubMed:8383238};, PF00001;, GO:0005887;GO:0005886;GO:0004930;GO:0008142;GO:0002250;GO:0002312;GO:0002407;GO:0036145;GO:0007186;GO:0006959;GO:0006955;GO:0030595;GO:0002313;GO:0030316;GO:0030890;GO:0070374;GO:2000458;GO:0010818;GO:0061470;,  C:integral component of plasma membrane; C:plasma membrane;,  F:G protein-coupled receptor activity; F:oxysterol binding;,  P:adaptive immune response; P:B cell activation involved in immune response; P:dendritic cell chemotaxis; P:dendritic cell homeostasis; P:G protein-coupled receptor signaling pathway; P:humoral immune response; P:immune response; P:leukocyte chemotaxis; P:mature B cell differentiation involved in immune response; P:osteoclast differentiation; P:positive regulation of B cell proliferation; P:positive regulation of ERK1 and ERK2 cascade; P:regulation of astrocyte chemotaxis; P:T cell chemotaxis; P:T follicular helper cell differentiation;|Q14330 Q6GTM3 Q96HI6 Q9H2L2,N-arachidonyl glycine receptor,G-protein coupled receptor 18;, PF00001;, GO:0030659;GO:0016021;GO:0005887;GO:0005886;GO:0004930;GO:0007186;GO:0051482;GO:0035025;,  C:cytoplasmic vesicle membrane; C:integral component of membrane; C:integral component of plasma membrane; C:plasma membrane;,  F:G protein-coupled receptor activity;,  P:G protein-coupled receptor signaling pathway; P:positive regulation of cytosolic calcium ion concentration involved in phospholipase C-activating G protein-coupled signaling pathway; P:positive regulation of Rho protein signal transduction;
scaffold1	indexed_genome	mRNA	9940678	9942254	.	+	.	ID=transcript_49;Q9Y3D5,28S ribosomal protein S18c, mitochondrial,28S ribosomal protein S18-1, mitochondrial;Mitochondrial small ribosomal subunit protein bS18c {ECO:0000303|PubMed:25838379};Mitochondrial small ribosomal subunit protein bS18m {ECO:0000303|PubMed:25838379};, PF01084;, GO:0005743;GO:0005763;GO:0070181;GO:0003735;GO:0070125;GO:0070126;GO:0006412;,  C:mitochondrial inner membrane; C:mitochondrial small ribosomal subunit;,  F:small ribosomal subunit rRNA binding; F:structural constituent of ribosome;,  P:mitochondrial translational elongation; P:mitochondrial translational termination; P:translation;
scaffold1	indexed_genome	mRNA	10107621	10253981	.	+	.	ID=transcript_50;Q9BZ27 Q9BZ28 Q9UPU4,Dedicator of cytokinesis protein 9 {ECO:0000305},Cdc42 guanine nucleotide exchange factor zizimin-1 {ECO:0000305};, PF06920;PF14429;PF11878;PF00169;, GO:0005829;GO:0012505;GO:0016020;GO:0045296;GO:0005085;GO:0007596;GO:0043547;GO:0007264;,  C:cytosol; C:endomembrane system; C:membrane;,  F:cadherin binding; F:guanyl-nucleotide exchange factor activity;,  P:blood coagulation; P:positive regulation of GTPase activity; P:small GTPase mediated signal transduction;|Q9BZ27 Q9BZ28 Q9UPU4,Dedicator of cytokinesis protein 9 {ECO:0000305},Cdc42 guanine nucleotide exchange factor zizimin-1 {ECO:0000305};, PF06920;PF14429;PF11878;PF00169;, GO:0005829;GO:0012505;GO:0016020;GO:0045296;GO:0005085;GO:0007596;GO:0043547;GO:0007264;,  C:cytosol; C:endomembrane system; C:membrane;,  F:cadherin binding; F:guanyl-nucleotide exchange factor activity;,  P:blood coagulation; P:positive regulation of GTPase activity; P:small GTPase mediated signal transduction;|Q9BZ27 Q9BZ28 Q9UPU4,Dedicator of cytokinesis protein 9 {ECO:0000305},Cdc42 guanine nucleotide exchange factor zizimin-1 {ECO:0000305};, PF06920;PF14429;PF11878;PF00169;, GO:0005829;GO:0012505;GO:0016020;GO:0045296;GO:0005085;GO:0007596;GO:0043547;GO:0007264;,  C:cytosol; C:endomembrane system; C:membrane;,  F:cadherin binding; F:guanyl-nucleotide exchange factor activity;,  P:blood coagulation; P:positive regulation of GTPase activity; P:small GTPase mediated signal transduction;|Q5JSL3 A6NMF0 Q66M66 Q6ZUJ5 Q86VU8 Q96MN3,Dedicator of cytokinesis protein 11 {ECO:0000305},Activated Cdc42-associated guanine nucleotide exchange factor;Zizimin-2 {ECO:0000305};, PF06920;PF14429;PF11878;PF00169;, GO:0005829;GO:0005085;GO:0001782;GO:0007596;GO:0002315;GO:0051491;GO:0043547;GO:0007264;,  C:cytosol;,  F:guanyl-nucleotide exchange factor activity;,  P:B cell homeostasis; P:blood coagulation; P:marginal zone B cell differentiation; P:positive regulation of filopodium assembly; P:positive regulation of GTPase activity; P:small GTPase mediated signal transduction;|Q9BZ27 Q9BZ28 Q9UPU4,Dedicator of cytokinesis protein 9 {ECO:0000305},Cdc42 guanine nucleotide exchange factor zizimin-1 {ECO:0000305};, PF06920;PF14429;PF11878;PF00169;, GO:0005829;GO:0012505;GO:0016020;GO:0045296;GO:0005085;GO:0007596;GO:0043547;GO:0007264;,  C:cytosol; C:endomembrane system; C:membrane;,  F:cadherin binding; F:guanyl-nucleotide exchange factor activity;,  P:blood coagulation; P:positive regulation of GTPase activity; P:small GTPase mediated signal transduction;|Q9BZ27 Q9BZ28 Q9UPU4,Dedicator of cytokinesis protein 9 {ECO:0000305},Cdc42 guanine nucleotide exchange factor zizimin-1 {ECO:0000305};, PF06920;PF14429;PF11878;PF00169;, GO:0005829;GO:0012505;GO:0016020;GO:0045296;GO:0005085;GO:0007596;GO:0043547;GO:0007264;,  C:cytosol; C:endomembrane system; C:membrane;,  F:cadherin binding; F:guanyl-nucleotide exchange factor activity;,  P:blood coagulation; P:positive regulation of GTPase activity; P:small GTPase mediated signal transduction;|Q9BZ27 Q9BZ28 Q9UPU4,Dedicator of cytokinesis protein 9 {ECO:0000305},Cdc42 guanine nucleotide exchange factor zizimin-1 {ECO:0000305};, PF06920;PF14429;PF11878;PF00169;, GO:0005829;GO:0012505;GO:0016020;GO:0045296;GO:0005085;GO:0007596;GO:0043547;GO:0007264;,  C:cytosol; C:endomembrane system; C:membrane;,  F:cadherin binding; F:guanyl-nucleotide exchange factor activity;,  P:blood coagulation; P:positive regulation of GTPase activity; P:small GTPase mediated signal transduction;|Q9BZ27 Q9BZ28 Q9UPU4,Dedicator of cytokinesis protein 9 {ECO:0000305},Cdc42 guanine nucleotide exchange factor zizimin-1 {ECO:0000305};, PF06920;PF14429;PF11878;PF00169;, GO:0005829;GO:0012505;GO:0016020;GO:0045296;GO:0005085;GO:0007596;GO:0043547;GO:0007264;,  C:cytosol; C:endomembrane system; C:membrane;,  F:cadherin binding; F:guanyl-nucleotide exchange factor activity;,  P:blood coagulation; P:positive regulation of GTPase activity; P:small GTPase mediated signal transduction;|Q9BZ27 Q9BZ28 Q9UPU4,Dedicator of cytokinesis protein 9 {ECO:0000305},Cdc42 guanine nucleotide exchange factor zizimin-1 {ECO:0000305};, PF06920;PF14429;PF11878;PF00169;, GO:0005829;GO:0012505;GO:0016020;GO:0045296;GO:0005085;GO:0007596;GO:0043547;GO:0007264;,  C:cytosol; C:endomembrane system; C:membrane;,  F:cadherin binding; F:guanyl-nucleotide exchange factor activity;,  P:blood coagulation; P:positive regulation of GTPase activity; P:small GTPase mediated signal transduction;
scaffold1	indexed_genome	mRNA	10292240	10341104	.	+	.	ID=transcript_51;P46059 Q5VW82,Solute carrier family 15 member 1 {ECO:0000305},Intestinal H(+)/peptide cotransporter {ECO:0000303|PubMed:7896779};Oligopeptide transporter, small intestine isoform {ECO:0000303|PubMed:7896779};Peptide transporter 1 {ECO:0000303|PubMed:7896779};, PF00854;, GO:0016324;GO:0005903;GO:0005887;GO:0005886;GO:0089717;GO:0071916;GO:0015333;GO:0005427;GO:0042937;GO:0140206;GO:0006811;GO:0015031;GO:0140207;,  C:apical plasma membrane; C:brush border; C:integral component of plasma membrane; C:plasma membrane; C:spanning component of membrane;,  F:dipeptide transmembrane transporter activity; F:peptide:proton symporter activity; F:proton-dependent oligopeptide secondary active transmembrane transporter activity; F:tripeptide transmembrane transporter activity;,  P:dipeptide import across plasma membrane; P:ion transport; P:protein transport; P:tripeptide import across plasma membrane;
scaffold1	indexed_genome	mRNA	10487786	10513112	.	+	.	ID=transcript_52;Q9Y6E0 O14840 Q5JV92,Serine/threonine-protein kinase 24,Mammalian STE20-like protein kinase 3;STE20-like kinase MST3;, PF00069;, GO:0005737;GO:0005829;GO:0070062;GO:0005794;GO:0016020;GO:0005730;GO:0005654;GO:0005634;GO:0005524;GO:0045296;GO:0046872;GO:0004672;GO:0106310;GO:0004674;GO:0106311;GO:0009267;GO:0097194;GO:0008631;GO:0030336;GO:0046777;GO:0006468;GO:0048679;GO:0042542;GO:0007165;,  C:cytoplasm; C:cytosol; C:extracellular exosome; C:Golgi apparatus; C:membrane; C:nucleolus; C:nucleoplasm; C:nucleus;,  F:ATP binding; F:cadherin binding; F:metal ion binding; F:protein kinase activity; F:protein serine kinase activity; F:protein serine/threonine kinase activity; F:protein threonine kinase activity;,  P:cellular response to starvation; P:execution phase of apoptosis; P:intrinsic apoptotic signaling pathway in response to oxidative stress; P:negative regulation of cell migration; P:protein autophosphorylation; P:protein phosphorylation; P:regulation of axon regeneration; P:response to hydrogen peroxide; P:signal transduction;
scaffold1	indexed_genome	mRNA	10514312	10567515	.	-	.	ID=transcript_53;Q9Y4F1 Q5JVI9 Q6IQ29,FERM, ARHGEF and pleckstrin domain-containing protein 1,Chondrocyte-derived ezrin-like protein;FERM, RhoGEF and pleckstrin domain-containing protein 1;Pleckstrin homology domain-containing family C member 2;, PF08736;PF09380;PF00373;PF09379;PF00169;PF00621;, GO:0005856;GO:0005829;GO:0030425;GO:0043197;GO:0031234;GO:0030175;GO:0008092;GO:0005085;GO:0048813;GO:0010923;GO:0007416;,  C:cytoskeleton; C:cytosol; C:dendrite; C:dendritic spine; C:extrinsic component of cytoplasmic side of plasma membrane; C:filopodium;,  F:cytoskeletal protein binding; F:guanyl-nucleotide exchange factor activity;,  P:dendrite morphogenesis; P:negative regulation of phosphatase activity; P:synapse assembly;|Q9Y4F1 Q5JVI9 Q6IQ29,FERM, ARHGEF and pleckstrin domain-containing protein 1,Chondrocyte-derived ezrin-like protein;FERM, RhoGEF and pleckstrin domain-containing protein 1;Pleckstrin homology domain-containing family C member 2;, PF08736;PF09380;PF00373;PF09379;PF00169;PF00621;, GO:0005856;GO:0005829;GO:0030425;GO:0043197;GO:0031234;GO:0030175;GO:0008092;GO:0005085;GO:0048813;GO:0010923;GO:0007416;,  C:cytoskeleton; C:cytosol; C:dendrite; C:dendritic spine; C:extrinsic component of cytoplasmic side of plasma membrane; C:filopodium;,  F:cytoskeletal protein binding; F:guanyl-nucleotide exchange factor activity;,  P:dendrite morphogenesis; P:negative regulation of phosphatase activity; P:synapse assembly;|Q9Y4F1 Q5JVI9 Q6IQ29,FERM, ARHGEF and pleckstrin domain-containing protein 1,Chondrocyte-derived ezrin-like protein;FERM, RhoGEF and pleckstrin domain-containing protein 1;Pleckstrin homology domain-containing family C member 2;, PF08736;PF09380;PF00373;PF09379;PF00169;PF00621;, GO:0005856;GO:0005829;GO:0030425;GO:0043197;GO:0031234;GO:0030175;GO:0008092;GO:0005085;GO:0048813;GO:0010923;GO:0007416;,  C:cytoskeleton; C:cytosol; C:dendrite; C:dendritic spine; C:extrinsic component of cytoplasmic side of plasma membrane; C:filopodium;,  F:cytoskeletal protein binding; F:guanyl-nucleotide exchange factor activity;,  P:dendrite morphogenesis; P:negative regulation of phosphatase activity; P:synapse assembly;
scaffold1	indexed_genome	mRNA	10891430	10951427	.	-	.	ID=transcript_54;O00410 B4DZA0 O15257 Q5T578 Q86XC7,Importin-5,Importin subunit beta-3;Karyopherin beta-3;Ran-binding protein 5;, PF02985;PF18808;PF18816;PF18829;, GO:0005737;GO:0016020;GO:0005643;GO:0005730;GO:0005634;GO:0005095;GO:0061608;GO:0008139;GO:0003723;GO:0031267;GO:0071230;GO:0045736;GO:0006607;GO:0042307;GO:0006606;GO:0006610;GO:0016032;,  C:cytoplasm; C:membrane; C:nuclear pore; C:nucleolus; C:nucleus;,  F:GTPase inhibitor activity; F:nuclear import signal receptor activity; F:nuclear localization sequence binding; F:RNA binding; F:small GTPase binding;,  P:cellular response to amino acid stimulus; P:negative regulation of cyclin-dependent protein serine/threonine kinase activity; P:NLS-bearing protein import into nucleus; P:positive regulation of protein import into nucleus; P:protein import into nucleus; P:ribosomal protein import into nucleus; P:viral process;|O00410 B4DZA0 O15257 Q5T578 Q86XC7,Importin-5,Importin subunit beta-3;Karyopherin beta-3;Ran-binding protein 5;, PF02985;PF18808;PF18816;PF18829;, GO:0005737;GO:0016020;GO:0005643;GO:0005730;GO:0005634;GO:0005095;GO:0061608;GO:0008139;GO:0003723;GO:0031267;GO:0071230;GO:0045736;GO:0006607;GO:0042307;GO:0006606;GO:0006610;GO:0016032;,  C:cytoplasm; C:membrane; C:nuclear pore; C:nucleolus; C:nucleus;,  F:GTPase inhibitor activity; F:nuclear import signal receptor activity; F:nuclear localization sequence binding; F:RNA binding; F:small GTPase binding;,  P:cellular response to amino acid stimulus; P:negative regulation of cyclin-dependent protein serine/threonine kinase activity; P:NLS-bearing protein import into nucleus; P:positive regulation of protein import into nucleus; P:protein import into nucleus; P:ribosomal protein import into nucleus; P:viral process;|O00410 B4DZA0 O15257 Q5T578 Q86XC7,Importin-5,Importin subunit beta-3;Karyopherin beta-3;Ran-binding protein 5;, PF02985;PF18808;PF18816;PF18829;, GO:0005737;GO:0016020;GO:0005643;GO:0005730;GO:0005634;GO:0005095;GO:0061608;GO:0008139;GO:0003723;GO:0031267;GO:0071230;GO:0045736;GO:0006607;GO:0042307;GO:0006606;GO:0006610;GO:0016032;,  C:cytoplasm; C:membrane; C:nuclear pore; C:nucleolus; C:nucleus;,  F:GTPase inhibitor activity; F:nuclear import signal receptor activity; F:nuclear localization sequence binding; F:RNA binding; F:small GTPase binding;,  P:cellular response to amino acid stimulus; P:negative regulation of cyclin-dependent protein serine/threonine kinase activity; P:NLS-bearing protein import into nucleus; P:positive regulation of protein import into nucleus; P:protein import into nucleus; P:ribosomal protein import into nucleus; P:viral process;|O00410 B4DZA0 O15257 Q5T578 Q86XC7,Importin-5,Importin subunit beta-3;Karyopherin beta-3;Ran-binding protein 5;, PF02985;PF18808;PF18816;PF18829;, GO:0005737;GO:0016020;GO:0005643;GO:0005730;GO:0005634;GO:0005095;GO:0061608;GO:0008139;GO:0003723;GO:0031267;GO:0071230;GO:0045736;GO:0006607;GO:0042307;GO:0006606;GO:0006610;GO:0016032;,  C:cytoplasm; C:membrane; C:nuclear pore; C:nucleolus; C:nucleus;,  F:GTPase inhibitor activity; F:nuclear import signal receptor activity; F:nuclear localization sequence binding; F:RNA binding; F:small GTPase binding;,  P:cellular response to amino acid stimulus; P:negative regulation of cyclin-dependent protein serine/threonine kinase activity; P:NLS-bearing protein import into nucleus; P:positive regulation of protein import into nucleus; P:protein import into nucleus; P:ribosomal protein import into nucleus; P:viral process;
scaffold1	indexed_genome	mRNA	11279868	11320031	.	-	.	ID=transcript_55;P10114 B2RCJ1 Q5JSC1 Q5JSC2,Ras-related protein Rap-2a,RbBP-30;, PF00071;, GO:0005829;GO:0030496;GO:0005886;GO:0055037;GO:0055038;GO:0019003;GO:0005525;GO:0003924;GO:0000287;GO:0031532;GO:0034613;GO:0035690;GO:0045184;GO:0030033;GO:0030336;GO:0031954;GO:0001934;GO:0072659;GO:0032486;GO:0048814;GO:0046328;,  C:cytosol; C:midbody; C:plasma membrane; C:recycling endosome; C:recycling endosome membrane;,  F:GDP binding; F:GTP binding; F:GTPase activity; F:magnesium ion binding;,  P:actin cytoskeleton reorganization; P:cellular protein localization; P:cellular response to drug; P:establishment of protein localization; P:microvillus assembly; P:negative regulation of cell migration; P:positive regulation of protein autophosphorylation; P:positive regulation of protein phosphorylation; P:protein localization to plasma membrane; P:Rap protein signal transduction; P:regulation of dendrite morphogenesis; P:regulation of JNK cascade;
scaffold1	indexed_genome	mRNA	11379461	11382283	.	+	.	ID=transcript_56;Q5VZF2 Q3SXY5 Q58F19 Q8NEV3 Q8TD82,Muscleblind-like protein 2,Muscleblind-like protein 1;Muscleblind-like protein-like;Muscleblind-like protein-like 39;, PF00642;, GO:0005737;GO:0005654;GO:0046872;GO:0003723;GO:1990837;GO:0006397;GO:0000381;GO:0043484;GO:0008380;,  C:cytoplasm; C:nucleoplasm;,  F:metal ion binding; F:RNA binding; F:sequence-specific double-stranded DNA binding;,  P:mRNA processing; P:regulation of alternative mRNA splicing, via spliceosome; P:regulation of RNA splicing; P:RNA splicing;
scaffold1	indexed_genome	mRNA	11407512	11422854	.	+	.	ID=transcript_57;Q5VZF2 Q3SXY5 Q58F19 Q8NEV3 Q8TD82,Muscleblind-like protein 2,Muscleblind-like protein 1;Muscleblind-like protein-like;Muscleblind-like protein-like 39;, PF00642;, GO:0005737;GO:0005654;GO:0046872;GO:0003723;GO:1990837;GO:0006397;GO:0000381;GO:0043484;GO:0008380;,  C:cytoplasm; C:nucleoplasm;,  F:metal ion binding; F:RNA binding; F:sequence-specific double-stranded DNA binding;,  P:mRNA processing; P:regulation of alternative mRNA splicing, via spliceosome; P:regulation of RNA splicing; P:RNA splicing;|Q5VZF2 Q3SXY5 Q58F19 Q8NEV3 Q8TD82,Muscleblind-like protein 2,Muscleblind-like protein 1;Muscleblind-like protein-like;Muscleblind-like protein-like 39;, PF00642;, GO:0005737;GO:0005654;GO:0046872;GO:0003723;GO:1990837;GO:0006397;GO:0000381;GO:0043484;GO:0008380;,  C:cytoplasm; C:nucleoplasm;,  F:metal ion binding; F:RNA binding; F:sequence-specific double-stranded DNA binding;,  P:mRNA processing; P:regulation of alternative mRNA splicing, via spliceosome; P:regulation of RNA splicing; P:RNA splicing;
scaffold1	indexed_genome	mRNA	12609266	12744486	.	+	.	ID=transcript_58;Q9NYU1 A6NKL4 Q08AD0 Q5JQR8 Q8N5K0 Q9UFC4,UDP-glucose:glycoprotein glucosyltransferase 2,UDP--Glc:glycoprotein glucosyltransferase 2;UDP-glucose ceramide glucosyltransferase-like 1;, PF18404;PF18400;PF18401;PF18402;PF18403;PF06427;, GO:0005783;GO:0005788;GO:0044322;GO:0005793;GO:0032991;GO:0003980;GO:0051082;GO:1904380;GO:0071712;GO:0018279;,  C:endoplasmic reticulum; C:endoplasmic reticulum lumen; C:endoplasmic reticulum quality control compartment; C:endoplasmic reticulum-Golgi intermediate compartment; C:protein-containing complex;,  F:UDP-glucose:glycoprotein glucosyltransferase activity; F:unfolded protein binding;,  P:endoplasmic reticulum mannose trimming; P:ER-associated misfolded protein catabolic process; P:protein N-linked glycosylation via asparagine;|Q9NYU1 A6NKL4 Q08AD0 Q5JQR8 Q8N5K0 Q9UFC4,UDP-glucose:glycoprotein glucosyltransferase 2,UDP--Glc:glycoprotein glucosyltransferase 2;UDP-glucose ceramide glucosyltransferase-like 1;, PF18404;PF18400;PF18401;PF18402;PF18403;PF06427;, GO:0005783;GO:0005788;GO:0044322;GO:0005793;GO:0032991;GO:0003980;GO:0051082;GO:1904380;GO:0071712;GO:0018279;,  C:endoplasmic reticulum; C:endoplasmic reticulum lumen; C:endoplasmic reticulum quality control compartment; C:endoplasmic reticulum-Golgi intermediate compartment; C:protein-containing complex;,  F:UDP-glucose:glycoprotein glucosyltransferase activity; F:unfolded protein binding;,  P:endoplasmic reticulum mannose trimming; P:ER-associated misfolded protein catabolic process; P:protein N-linked glycosylation via asparagine;
scaffold1	indexed_genome	mRNA	12748202	12753851	.	-	.	ID=transcript_59;Q13217 Q86WT9 Q8N4N2,DnaJ homolog subfamily C member 3,Endoplasmic reticulum DNA J domain-containing protein 6;Interferon-induced, double-stranded RNA-activated protein kinase inhibitor;Protein kinase inhibitor of 58 kDa;, PF00226;PF09976;PF13181;, GO:0035578;GO:0005737;GO:0005829;GO:0005783;GO:0005788;GO:0070062;GO:0005576;GO:1903561;GO:0016020;GO:0005790;GO:0051087;GO:0051787;GO:0019901;GO:0004860;GO:0044267;GO:0070417;GO:0051607;GO:0036498;GO:0043066;GO:1903912;GO:0043312;GO:0036494;GO:0043687;GO:0034975;GO:0051603;,  C:azurophil granule lumen; C:cytoplasm; C:cytosol; C:endoplasmic reticulum; C:endoplasmic reticulum lumen; C:extracellular exosome; C:extracellular region; C:extracellular vesicle; C:membrane; C:smooth endoplasmic reticulum;,  F:chaperone binding; F:misfolded protein binding; F:protein kinase binding; F:protein kinase inhibitor activity;,  P:cellular protein metabolic process; P:cellular response to cold; P:defense response to virus; P:IRE1-mediated unfolded protein response; P:negative regulation of apoptotic process; P:negative regulation of endoplasmic reticulum stress-induced eIF2 alpha phosphorylation; P:neutrophil degranulation; P:positive regulation of translation initiation in response to endoplasmic reticulum stress; P:post-translational protein modification; P:protein folding in endoplasmic reticulum; P:proteolysis involved in cellular protein catabolic process;
scaffold1	indexed_genome	mRNA	12754221	12816843	.	-	.	ID=transcript_60;Q13217 Q86WT9 Q8N4N2,DnaJ homolog subfamily C member 3,Endoplasmic reticulum DNA J domain-containing protein 6;Interferon-induced, double-stranded RNA-activated protein kinase inhibitor;Protein kinase inhibitor of 58 kDa;, PF00226;PF09976;PF13181;, GO:0035578;GO:0005737;GO:0005829;GO:0005783;GO:0005788;GO:0070062;GO:0005576;GO:1903561;GO:0016020;GO:0005790;GO:0051087;GO:0051787;GO:0019901;GO:0004860;GO:0044267;GO:0070417;GO:0051607;GO:0036498;GO:0043066;GO:1903912;GO:0043312;GO:0036494;GO:0043687;GO:0034975;GO:0051603;,  C:azurophil granule lumen; C:cytoplasm; C:cytosol; C:endoplasmic reticulum; C:endoplasmic reticulum lumen; C:extracellular exosome; C:extracellular region; C:extracellular vesicle; C:membrane; C:smooth endoplasmic reticulum;,  F:chaperone binding; F:misfolded protein binding; F:protein kinase binding; F:protein kinase inhibitor activity;,  P:cellular protein metabolic process; P:cellular response to cold; P:defense response to virus; P:IRE1-mediated unfolded protein response; P:negative regulation of apoptotic process; P:negative regulation of endoplasmic reticulum stress-induced eIF2 alpha phosphorylation; P:neutrophil degranulation; P:positive regulation of translation initiation in response to endoplasmic reticulum stress; P:post-translational protein modification; P:protein folding in endoplasmic reticulum; P:proteolysis involved in cellular protein catabolic process;
scaffold1	indexed_genome	mRNA	12844956	12917449	.	+	.	ID=transcript_61;Q86YF9 Q5W078 Q5W079 Q8WY45 Q8WY46 Q9UGA5 Q9Y2K0,Zinc finger protein DZIP1,DAZ-interacting protein 1/2;, PF13815;, GO:0034451;GO:0005814;GO:0036064;GO:0097539;GO:0005737;GO:0005829;GO:0005654;GO:0005634;GO:0046872;GO:0060271;GO:0051220;GO:0045184;GO:0007281;GO:0007275;GO:0045724;GO:0061512;GO:0043393;GO:0007224;GO:0007283;,  C:centriolar satellite; C:centriole; C:ciliary basal body; C:ciliary transition fiber; C:cytoplasm; C:cytosol; C:nucleoplasm; C:nucleus;,  F:metal ion binding;,  P:cilium assembly; P:cytoplasmic sequestering of protein; P:establishment of protein localization; P:germ cell development; P:multicellular organism development; P:positive regulation of cilium assembly; P:protein localization to cilium; P:regulation of protein binding; P:smoothened signaling pathway; P:spermatogenesis;|Q86YF9 Q5W078 Q5W079 Q8WY45 Q8WY46 Q9UGA5 Q9Y2K0,Zinc finger protein DZIP1,DAZ-interacting protein 1/2;, PF13815;, GO:0034451;GO:0005814;GO:0036064;GO:0097539;GO:0005737;GO:0005829;GO:0005654;GO:0005634;GO:0046872;GO:0060271;GO:0051220;GO:0045184;GO:0007281;GO:0007275;GO:0045724;GO:0061512;GO:0043393;GO:0007224;GO:0007283;,  C:centriolar satellite; C:centriole; C:ciliary basal body; C:ciliary transition fiber; C:cytoplasm; C:cytosol; C:nucleoplasm; C:nucleus;,  F:metal ion binding;,  P:cilium assembly; P:cytoplasmic sequestering of protein; P:establishment of protein localization; P:germ cell development; P:multicellular organism development; P:positive regulation of cilium assembly; P:protein localization to cilium; P:regulation of protein binding; P:smoothened signaling pathway; P:spermatogenesis;|Q86YF9 Q5W078 Q5W079 Q8WY45 Q8WY46 Q9UGA5 Q9Y2K0,Zinc finger protein DZIP1,DAZ-interacting protein 1/2;, PF13815;, GO:0034451;GO:0005814;GO:0036064;GO:0097539;GO:0005737;GO:0005829;GO:0005654;GO:0005634;GO:0046872;GO:0060271;GO:0051220;GO:0045184;GO:0007281;GO:0007275;GO:0045724;GO:0061512;GO:0043393;GO:0007224;GO:0007283;,  C:centriolar satellite; C:centriole; C:ciliary basal body; C:ciliary transition fiber; C:cytoplasm; C:cytosol; C:nucleoplasm; C:nucleus;,  F:metal ion binding;,  P:cilium assembly; P:cytoplasmic sequestering of protein; P:establishment of protein localization; P:germ cell development; P:multicellular organism development; P:positive regulation of cilium assembly; P:protein localization to cilium; P:regulation of protein binding; P:smoothened signaling pathway; P:spermatogenesis;|P78369 Q6IBF9 Q96N78,Claudin-10,Oligodendrocyte-specific protein-like;, PF00822;, GO:0005923;GO:0005737;GO:0016021;GO:0005886;GO:0042802;GO:0005198;GO:0070830;GO:0016338;GO:0007155;GO:0006811;GO:0043269;,  C:bicellular tight junction; C:cytoplasm; C:integral component of membrane; C:plasma membrane;,  F:identical protein binding; F:structural molecule activity;,  P:bicellular tight junction assembly; P:calcium-independent cell-cell adhesion via plasma membrane cell-adhesion molecules; P:cell adhesion; P:ion transport; P:regulation of ion transport;|P78369 Q6IBF9 Q96N78,Claudin-10,Oligodendrocyte-specific protein-like;, PF00822;, GO:0005923;GO:0005737;GO:0016021;GO:0005886;GO:0042802;GO:0005198;GO:0070830;GO:0016338;GO:0007155;GO:0006811;GO:0043269;,  C:bicellular tight junction; C:cytoplasm; C:integral component of membrane; C:plasma membrane;,  F:identical protein binding; F:structural molecule activity;,  P:bicellular tight junction assembly; P:calcium-independent cell-cell adhesion via plasma membrane cell-adhesion molecules; P:cell adhesion; P:ion transport; P:regulation of ion transport;
scaffold1	indexed_genome	mRNA	13057641	13086863	.	+	.	ID=transcript_62;O15439 A9Z1Z7 B7Z3Q7 Q8IVZ4 Q8IZN6 Q8NEW8 Q9Y6J2,ATP-binding cassette sub-family C member 4,MRP/cMOAT-related ABC transporter;Multi-specific organic anion transporter B {ECO:0000303|PubMed:9661885};Multidrug resistance-associated protein 4;, PF00664;PF00005;, GO:0016324;GO:0016323;GO:0098591;GO:0016021;GO:0016020;GO:0005886;GO:0031088;GO:0016404;GO:0015432;GO:0015431;GO:0005524;GO:0016887;GO:0042626;GO:0015562;GO:0034634;GO:0001409;GO:0015132;GO:0015216;GO:0015143;GO:0042910;GO:0015721;GO:0038183;GO:0070730;GO:0060271;GO:0140115;GO:0071716;GO:0002576;GO:0048661;GO:0032310;GO:0015732;GO:0042493;GO:0014070;GO:0010243;GO:0055085;GO:0150104;GO:0015747;,  C:apical plasma membrane; C:basolateral plasma membrane; C:external side of apical plasma membrane; C:integral component of membrane; C:membrane; C:plasma membrane; C:platelet dense granule membrane;,  F:15-hydroxyprostaglandin dehydrogenase (NAD+) activity; F:ABC-type bile acid transporter activity; F:ABC-type glutathione S-conjugate transporter activity; F:ATP binding; F:ATPase activity; F:ATPase-coupled transmembrane transporter activity; F:efflux transmembrane transporter activity; F:glutathione transmembrane transporter activity; F:guanine nucleotide transmembrane transporter activity; F:prostaglandin transmembrane transporter activity; F:purine nucleotide transmembrane transporter activity; F:urate transmembrane transporter activity; F:xenobiotic transmembrane transporter activity;,  P:bile acid and bile salt transport; P:bile acid signaling pathway; P:cAMP transport; P:cilium assembly; P:export across plasma membrane; P:leukotriene transport; P:platelet degranulation; P:positive regulation of smooth muscle cell proliferation; P:prostaglandin secretion; P:prostaglandin transport; P:response to drug; P:response to organic cyclic compound; P:response to organonitrogen compound; P:transmembrane transport; P:transport across blood-brain barrier; P:urate transport;
scaffold1	indexed_genome	mRNA	13178370	13239895	.	+	.	ID=transcript_63;O15439 A9Z1Z7 B7Z3Q7 Q8IVZ4 Q8IZN6 Q8NEW8 Q9Y6J2,ATP-binding cassette sub-family C member 4,MRP/cMOAT-related ABC transporter;Multi-specific organic anion transporter B {ECO:0000303|PubMed:9661885};Multidrug resistance-associated protein 4;, PF00664;PF00005;, GO:0016324;GO:0016323;GO:0098591;GO:0016021;GO:0016020;GO:0005886;GO:0031088;GO:0016404;GO:0015432;GO:0015431;GO:0005524;GO:0016887;GO:0042626;GO:0015562;GO:0034634;GO:0001409;GO:0015132;GO:0015216;GO:0015143;GO:0042910;GO:0015721;GO:0038183;GO:0070730;GO:0060271;GO:0140115;GO:0071716;GO:0002576;GO:0048661;GO:0032310;GO:0015732;GO:0042493;GO:0014070;GO:0010243;GO:0055085;GO:0150104;GO:0015747;,  C:apical plasma membrane; C:basolateral plasma membrane; C:external side of apical plasma membrane; C:integral component of membrane; C:membrane; C:plasma membrane; C:platelet dense granule membrane;,  F:15-hydroxyprostaglandin dehydrogenase (NAD+) activity; F:ABC-type bile acid transporter activity; F:ABC-type glutathione S-conjugate transporter activity; F:ATP binding; F:ATPase activity; F:ATPase-coupled transmembrane transporter activity; F:efflux transmembrane transporter activity; F:glutathione transmembrane transporter activity; F:guanine nucleotide transmembrane transporter activity; F:prostaglandin transmembrane transporter activity; F:purine nucleotide transmembrane transporter activity; F:urate transmembrane transporter activity; F:xenobiotic transmembrane transporter activity;,  P:bile acid and bile salt transport; P:bile acid signaling pathway; P:cAMP transport; P:cilium assembly; P:export across plasma membrane; P:leukotriene transport; P:platelet degranulation; P:positive regulation of smooth muscle cell proliferation; P:prostaglandin secretion; P:prostaglandin transport; P:response to drug; P:response to organic cyclic compound; P:response to organonitrogen compound; P:transmembrane transport; P:transport across blood-brain barrier; P:urate transport;
scaffold1	indexed_genome	mRNA	13651651	13652429	.	-	.	ID=transcript_64;O15439 A9Z1Z7 B7Z3Q7 Q8IVZ4 Q8IZN6 Q8NEW8 Q9Y6J2,ATP-binding cassette sub-family C member 4,MRP/cMOAT-related ABC transporter;Multi-specific organic anion transporter B {ECO:0000303|PubMed:9661885};Multidrug resistance-associated protein 4;, PF00664;PF00005;, GO:0016324;GO:0016323;GO:0098591;GO:0016021;GO:0016020;GO:0005886;GO:0031088;GO:0016404;GO:0015432;GO:0015431;GO:0005524;GO:0016887;GO:0042626;GO:0015562;GO:0034634;GO:0001409;GO:0015132;GO:0015216;GO:0015143;GO:0042910;GO:0015721;GO:0038183;GO:0070730;GO:0060271;GO:0140115;GO:0071716;GO:0002576;GO:0048661;GO:0032310;GO:0015732;GO:0042493;GO:0014070;GO:0010243;GO:0055085;GO:0150104;GO:0015747;,  C:apical plasma membrane; C:basolateral plasma membrane; C:external side of apical plasma membrane; C:integral component of membrane; C:membrane; C:plasma membrane; C:platelet dense granule membrane;,  F:15-hydroxyprostaglandin dehydrogenase (NAD+) activity; F:ABC-type bile acid transporter activity; F:ABC-type glutathione S-conjugate transporter activity; F:ATP binding; F:ATPase activity; F:ATPase-coupled transmembrane transporter activity; F:efflux transmembrane transporter activity; F:glutathione transmembrane transporter activity; F:guanine nucleotide transmembrane transporter activity; F:prostaglandin transmembrane transporter activity; F:purine nucleotide transmembrane transporter activity; F:urate transmembrane transporter activity; F:xenobiotic transmembrane transporter activity;,  P:bile acid and bile salt transport; P:bile acid signaling pathway; P:cAMP transport; P:cilium assembly; P:export across plasma membrane; P:leukotriene transport; P:platelet degranulation; P:positive regulation of smooth muscle cell proliferation; P:prostaglandin secretion; P:prostaglandin transport; P:response to drug; P:response to organic cyclic compound; P:response to organonitrogen compound; P:transmembrane transport; P:transport across blood-brain barrier; P:urate transport;
scaffold1	indexed_genome	mRNA	14998386	15000302	.	-	.	ID=transcript_65;Q13794 B2R4T7 Q8N589,Phorbol-12-myristate-13-acetate-induced protein 1,Immediate-early-response protein APR;Protein Noxa;, PF15150;, GO:0005829;GO:0005741;GO:0005739;GO:0005634;GO:0006919;GO:0006915;GO:0006974;GO:0042149;GO:0071456;GO:0051607;GO:0097193;GO:0072332;GO:0010917;GO:0043065;GO:0043280;GO:0043517;GO:1902237;GO:1902043;GO:0010907;GO:2001244;GO:1900740;GO:0090200;GO:0010498;GO:0001844;GO:0072593;GO:0042981;GO:0046902;GO:0001836;GO:0043331;GO:0043029;,  C:cytosol; C:mitochondrial outer membrane; C:mitochondrion; C:nucleus;, ,  P:activation of cysteine-type endopeptidase activity involved in apoptotic process; P:apoptotic process; P:cellular response to DNA damage stimulus; P:cellular response to glucose starvation; P:cellular response to hypoxia; P:defense response to virus; P:intrinsic apoptotic signaling pathway; P:intrinsic apoptotic signaling pathway by p53 class mediator; P:negative regulation of mitochondrial membrane potential; P:positive regulation of apoptotic process; P:positive regulation of cysteine-type endopeptidase activity involved in apoptotic process; P:positive regulation of DNA damage response, signal transduction by p53 class mediator; P:positive regulation of endoplasmic reticulum stress-induced intrinsic apoptotic signaling pathway; P:positive regulation of extrinsic apoptotic signaling pathway via death domain receptors; P:positive regulation of glucose metabolic process; P:positive regulation of intrinsic apoptotic signaling pathway; P:positive regulation of protein insertion into mitochondrial membrane involved in apoptotic signaling pathway; P:positive regulation of release of cytochrome c from mitochondria; P:proteasomal protein catabolic process; P:protein insertion into mitochondrial membrane involved in apoptotic signaling pathway; P:reactive oxygen species metabolic process; P:regulation of apoptotic process; P:regulation of mitochondrial membrane permeability; P:release of cytochrome c from mitochondria; P:response to dsRNA; P:T cell homeostasis;
scaffold1	indexed_genome	mRNA	15646624	15694346	.	+	.	ID=transcript_66;O15439 A9Z1Z7 B7Z3Q7 Q8IVZ4 Q8IZN6 Q8NEW8 Q9Y6J2,ATP-binding cassette sub-family C member 4,MRP/cMOAT-related ABC transporter;Multi-specific organic anion transporter B {ECO:0000303|PubMed:9661885};Multidrug resistance-associated protein 4;, PF00664;PF00005;, GO:0016324;GO:0016323;GO:0098591;GO:0016021;GO:0016020;GO:0005886;GO:0031088;GO:0016404;GO:0015432;GO:0015431;GO:0005524;GO:0016887;GO:0042626;GO:0015562;GO:0034634;GO:0001409;GO:0015132;GO:0015216;GO:0015143;GO:0042910;GO:0015721;GO:0038183;GO:0070730;GO:0060271;GO:0140115;GO:0071716;GO:0002576;GO:0048661;GO:0032310;GO:0015732;GO:0042493;GO:0014070;GO:0010243;GO:0055085;GO:0150104;GO:0015747;,  C:apical plasma membrane; C:basolateral plasma membrane; C:external side of apical plasma membrane; C:integral component of membrane; C:membrane; C:plasma membrane; C:platelet dense granule membrane;,  F:15-hydroxyprostaglandin dehydrogenase (NAD+) activity; F:ABC-type bile acid transporter activity; F:ABC-type glutathione S-conjugate transporter activity; F:ATP binding; F:ATPase activity; F:ATPase-coupled transmembrane transporter activity; F:efflux transmembrane transporter activity; F:glutathione transmembrane transporter activity; F:guanine nucleotide transmembrane transporter activity; F:prostaglandin transmembrane transporter activity; F:purine nucleotide transmembrane transporter activity; F:urate transmembrane transporter activity; F:xenobiotic transmembrane transporter activity;,  P:bile acid and bile salt transport; P:bile acid signaling pathway; P:cAMP transport; P:cilium assembly; P:export across plasma membrane; P:leukotriene transport; P:platelet degranulation; P:positive regulation of smooth muscle cell proliferation; P:prostaglandin secretion; P:prostaglandin transport; P:response to drug; P:response to organic cyclic compound; P:response to organonitrogen compound; P:transmembrane transport; P:transport across blood-brain barrier; P:urate transport;
scaffold1	indexed_genome	mRNA	15712882	15744710	.	+	.	ID=transcript_67;O15439 A9Z1Z7 B7Z3Q7 Q8IVZ4 Q8IZN6 Q8NEW8 Q9Y6J2,ATP-binding cassette sub-family C member 4,MRP/cMOAT-related ABC transporter;Multi-specific organic anion transporter B {ECO:0000303|PubMed:9661885};Multidrug resistance-associated protein 4;, PF00664;PF00005;, GO:0016324;GO:0016323;GO:0098591;GO:0016021;GO:0016020;GO:0005886;GO:0031088;GO:0016404;GO:0015432;GO:0015431;GO:0005524;GO:0016887;GO:0042626;GO:0015562;GO:0034634;GO:0001409;GO:0015132;GO:0015216;GO:0015143;GO:0042910;GO:0015721;GO:0038183;GO:0070730;GO:0060271;GO:0140115;GO:0071716;GO:0002576;GO:0048661;GO:0032310;GO:0015732;GO:0042493;GO:0014070;GO:0010243;GO:0055085;GO:0150104;GO:0015747;,  C:apical plasma membrane; C:basolateral plasma membrane; C:external side of apical plasma membrane; C:integral component of membrane; C:membrane; C:plasma membrane; C:platelet dense granule membrane;,  F:15-hydroxyprostaglandin dehydrogenase (NAD+) activity; F:ABC-type bile acid transporter activity; F:ABC-type glutathione S-conjugate transporter activity; F:ATP binding; F:ATPase activity; F:ATPase-coupled transmembrane transporter activity; F:efflux transmembrane transporter activity; F:glutathione transmembrane transporter activity; F:guanine nucleotide transmembrane transporter activity; F:prostaglandin transmembrane transporter activity; F:purine nucleotide transmembrane transporter activity; F:urate transmembrane transporter activity; F:xenobiotic transmembrane transporter activity;,  P:bile acid and bile salt transport; P:bile acid signaling pathway; P:cAMP transport; P:cilium assembly; P:export across plasma membrane; P:leukotriene transport; P:platelet degranulation; P:positive regulation of smooth muscle cell proliferation; P:prostaglandin secretion; P:prostaglandin transport; P:response to drug; P:response to organic cyclic compound; P:response to organonitrogen compound; P:transmembrane transport; P:transport across blood-brain barrier; P:urate transport;
scaffold1	indexed_genome	mRNA	15744732	15801121	.	+	.	ID=transcript_68;O15439 A9Z1Z7 B7Z3Q7 Q8IVZ4 Q8IZN6 Q8NEW8 Q9Y6J2,ATP-binding cassette sub-family C member 4,MRP/cMOAT-related ABC transporter;Multi-specific organic anion transporter B {ECO:0000303|PubMed:9661885};Multidrug resistance-associated protein 4;, PF00664;PF00005;, GO:0016324;GO:0016323;GO:0098591;GO:0016021;GO:0016020;GO:0005886;GO:0031088;GO:0016404;GO:0015432;GO:0015431;GO:0005524;GO:0016887;GO:0042626;GO:0015562;GO:0034634;GO:0001409;GO:0015132;GO:0015216;GO:0015143;GO:0042910;GO:0015721;GO:0038183;GO:0070730;GO:0060271;GO:0140115;GO:0071716;GO:0002576;GO:0048661;GO:0032310;GO:0015732;GO:0042493;GO:0014070;GO:0010243;GO:0055085;GO:0150104;GO:0015747;,  C:apical plasma membrane; C:basolateral plasma membrane; C:external side of apical plasma membrane; C:integral component of membrane; C:membrane; C:plasma membrane; C:platelet dense granule membrane;,  F:15-hydroxyprostaglandin dehydrogenase (NAD+) activity; F:ABC-type bile acid transporter activity; F:ABC-type glutathione S-conjugate transporter activity; F:ATP binding; F:ATPase activity; F:ATPase-coupled transmembrane transporter activity; F:efflux transmembrane transporter activity; F:glutathione transmembrane transporter activity; F:guanine nucleotide transmembrane transporter activity; F:prostaglandin transmembrane transporter activity; F:purine nucleotide transmembrane transporter activity; F:urate transmembrane transporter activity; F:xenobiotic transmembrane transporter activity;,  P:bile acid and bile salt transport; P:bile acid signaling pathway; P:cAMP transport; P:cilium assembly; P:export across plasma membrane; P:leukotriene transport; P:platelet degranulation; P:positive regulation of smooth muscle cell proliferation; P:prostaglandin secretion; P:prostaglandin transport; P:response to drug; P:response to organic cyclic compound; P:response to organonitrogen compound; P:transmembrane transport; P:transport across blood-brain barrier; P:urate transport;
scaffold1	indexed_genome	mRNA	15803343	15836400	.	+	.	ID=transcript_69;O15439 A9Z1Z7 B7Z3Q7 Q8IVZ4 Q8IZN6 Q8NEW8 Q9Y6J2,ATP-binding cassette sub-family C member 4,MRP/cMOAT-related ABC transporter;Multi-specific organic anion transporter B {ECO:0000303|PubMed:9661885};Multidrug resistance-associated protein 4;, PF00664;PF00005;, GO:0016324;GO:0016323;GO:0098591;GO:0016021;GO:0016020;GO:0005886;GO:0031088;GO:0016404;GO:0015432;GO:0015431;GO:0005524;GO:0016887;GO:0042626;GO:0015562;GO:0034634;GO:0001409;GO:0015132;GO:0015216;GO:0015143;GO:0042910;GO:0015721;GO:0038183;GO:0070730;GO:0060271;GO:0140115;GO:0071716;GO:0002576;GO:0048661;GO:0032310;GO:0015732;GO:0042493;GO:0014070;GO:0010243;GO:0055085;GO:0150104;GO:0015747;,  C:apical plasma membrane; C:basolateral plasma membrane; C:external side of apical plasma membrane; C:integral component of membrane; C:membrane; C:plasma membrane; C:platelet dense granule membrane;,  F:15-hydroxyprostaglandin dehydrogenase (NAD+) activity; F:ABC-type bile acid transporter activity; F:ABC-type glutathione S-conjugate transporter activity; F:ATP binding; F:ATPase activity; F:ATPase-coupled transmembrane transporter activity; F:efflux transmembrane transporter activity; F:glutathione transmembrane transporter activity; F:guanine nucleotide transmembrane transporter activity; F:prostaglandin transmembrane transporter activity; F:purine nucleotide transmembrane transporter activity; F:urate transmembrane transporter activity; F:xenobiotic transmembrane transporter activity;,  P:bile acid and bile salt transport; P:bile acid signaling pathway; P:cAMP transport; P:cilium assembly; P:export across plasma membrane; P:leukotriene transport; P:platelet degranulation; P:positive regulation of smooth muscle cell proliferation; P:prostaglandin secretion; P:prostaglandin transport; P:response to drug; P:response to organic cyclic compound; P:response to organonitrogen compound; P:transmembrane transport; P:transport across blood-brain barrier; P:urate transport;|O15439 A9Z1Z7 B7Z3Q7 Q8IVZ4 Q8IZN6 Q8NEW8 Q9Y6J2,ATP-binding cassette sub-family C member 4,MRP/cMOAT-related ABC transporter;Multi-specific organic anion transporter B {ECO:0000303|PubMed:9661885};Multidrug resistance-associated protein 4;, PF00664;PF00005;, GO:0016324;GO:0016323;GO:0098591;GO:0016021;GO:0016020;GO:0005886;GO:0031088;GO:0016404;GO:0015432;GO:0015431;GO:0005524;GO:0016887;GO:0042626;GO:0015562;GO:0034634;GO:0001409;GO:0015132;GO:0015216;GO:0015143;GO:0042910;GO:0015721;GO:0038183;GO:0070730;GO:0060271;GO:0140115;GO:0071716;GO:0002576;GO:0048661;GO:0032310;GO:0015732;GO:0042493;GO:0014070;GO:0010243;GO:0055085;GO:0150104;GO:0015747;,  C:apical plasma membrane; C:basolateral plasma membrane; C:external side of apical plasma membrane; C:integral component of membrane; C:membrane; C:plasma membrane; C:platelet dense granule membrane;,  F:15-hydroxyprostaglandin dehydrogenase (NAD+) activity; F:ABC-type bile acid transporter activity; F:ABC-type glutathione S-conjugate transporter activity; F:ATP binding; F:ATPase activity; F:ATPase-coupled transmembrane transporter activity; F:efflux transmembrane transporter activity; F:glutathione transmembrane transporter activity; F:guanine nucleotide transmembrane transporter activity; F:prostaglandin transmembrane transporter activity; F:purine nucleotide transmembrane transporter activity; F:urate transmembrane transporter activity; F:xenobiotic transmembrane transporter activity;,  P:bile acid and bile salt transport; P:bile acid signaling pathway; P:cAMP transport; P:cilium assembly; P:export across plasma membrane; P:leukotriene transport; P:platelet degranulation; P:positive regulation of smooth muscle cell proliferation; P:prostaglandin secretion; P:prostaglandin transport; P:response to drug; P:response to organic cyclic compound; P:response to organonitrogen compound; P:transmembrane transport; P:transport across blood-brain barrier; P:urate transport;
scaffold1	indexed_genome	mRNA	16184428	16189980	.	-	.	ID=transcript_70;Q86V85 A8K1D5,Integral membrane protein GPR180,Intimal thickness-related receptor;, PF10192;, GO:0016021;GO:0007186;GO:0019236;,  C:integral component of membrane;, ,  P:G protein-coupled receptor signaling pathway; P:response to pheromone;|Q86V85 A8K1D5,Integral membrane protein GPR180,Intimal thickness-related receptor;, PF10192;, GO:0016021;GO:0007186;GO:0019236;,  C:integral component of membrane;, ,  P:G protein-coupled receptor signaling pathway; P:response to pheromone;|Q86V85 A8K1D5,Integral membrane protein GPR180,Intimal thickness-related receptor;, PF10192;, GO:0016021;GO:0007186;GO:0019236;,  C:integral component of membrane;, ,  P:G protein-coupled receptor signaling pathway; P:response to pheromone;
scaffold1	indexed_genome	mRNA	16193574	16211285	.	-	.	ID=transcript_71;Q86V85 A8K1D5,Integral membrane protein GPR180,Intimal thickness-related receptor;, PF10192;, GO:0016021;GO:0007186;GO:0019236;,  C:integral component of membrane;, ,  P:G protein-coupled receptor signaling pathway; P:response to pheromone;|Q86V85 A8K1D5,Integral membrane protein GPR180,Intimal thickness-related receptor;, PF10192;, GO:0016021;GO:0007186;GO:0019236;,  C:integral component of membrane;, ,  P:G protein-coupled receptor signaling pathway; P:response to pheromone;|Q86V85 A8K1D5,Integral membrane protein GPR180,Intimal thickness-related receptor;, PF10192;, GO:0016021;GO:0007186;GO:0019236;,  C:integral component of membrane;, ,  P:G protein-coupled receptor signaling pathway; P:response to pheromone;
scaffold1	indexed_genome	mRNA	16225116	16227980	.	-	.	ID=transcript_72;O95455 Q05DQ3 Q2TU31 Q5T3Z2 Q9H1T9,dTDP-D-glucose 4,6-dehydratase,, PF16363;, GO:0008460;GO:0009225;, ,  F:dTDP-glucose 4,6-dehydratase activity;,  P:nucleotide-sugar metabolic process;|O95455 Q05DQ3 Q2TU31 Q5T3Z2 Q9H1T9,dTDP-D-glucose 4,6-dehydratase,, PF16363;, GO:0008460;GO:0009225;, ,  F:dTDP-glucose 4,6-dehydratase activity;,  P:nucleotide-sugar metabolic process;
scaffold1	indexed_genome	mRNA	16228496	16230419	.	-	.	ID=transcript_73;O95455 Q05DQ3 Q2TU31 Q5T3Z2 Q9H1T9,dTDP-D-glucose 4,6-dehydratase,, PF16363;, GO:0008460;GO:0009225;, ,  F:dTDP-glucose 4,6-dehydratase activity;,  P:nucleotide-sugar metabolic process;
scaffold1	indexed_genome	mRNA	16232430	16233684	.	-	.	ID=transcript_74;O95455 Q05DQ3 Q2TU31 Q5T3Z2 Q9H1T9,dTDP-D-glucose 4,6-dehydratase,, PF16363;, GO:0008460;GO:0009225;, ,  F:dTDP-glucose 4,6-dehydratase activity;,  P:nucleotide-sugar metabolic process;
scaffold1	indexed_genome	mRNA	22576006	22582588	.	-	.	ID=transcript_75;O94991 B3KNB8 B4DSH5 Q5VT81,SLIT and NTRK-like protein 5,Leucine-rich repeat-containing protein 11;, PF13855;, GO:0016021;GO:0005886;GO:0043235;GO:0045202;GO:0030534;GO:0007409;GO:0007268;GO:0072359;GO:0048813;GO:0007625;GO:0051965;GO:1905606;GO:0009410;GO:0043588;GO:0021756;,  C:integral component of membrane; C:plasma membrane; C:receptor complex; C:synapse;, ,  P:adult behavior; P:axonogenesis; P:chemical synaptic transmission; P:circulatory system development; P:dendrite morphogenesis; P:grooming behavior; P:positive regulation of synapse assembly; P:regulation of presynapse assembly; P:response to xenobiotic stimulus; P:skin development; P:striatum development;
scaffold1	indexed_genome	mRNA	23983585	23989906	.	+	.	ID=transcript_76;Q9H5Y7 A8K9S8 Q495Q0 Q6AW93 Q9HAA8 Q9NT60,SLIT and NTRK-like protein 6,, PF13855;, GO:0009986;GO:0005887;GO:0005886;GO:0008344;GO:0031223;GO:0002093;GO:0007409;GO:0090102;GO:0060384;GO:0002088;GO:0060007;GO:0035264;GO:0051965;GO:1905606;GO:0007605;GO:0001964;GO:0007416;GO:0021562;GO:0007601;,  C:cell surface; C:integral component of plasma membrane; C:plasma membrane;, ,  P:adult locomotory behavior; P:auditory behavior; P:auditory receptor cell morphogenesis; P:axonogenesis; P:cochlea development; P:innervation; P:lens development in camera-type eye; P:linear vestibuloocular reflex; P:multicellular organism growth; P:positive regulation of synapse assembly; P:regulation of presynapse assembly; P:sensory perception of sound; P:startle response; P:synapse assembly; P:vestibulocochlear nerve development; P:visual perception;
scaffold1	indexed_genome	mRNA	25716764	25721782	.	+	.	ID=transcript_77;Q96PX8 Q5U5I6 Q96SF9,SLIT and NTRK-like protein 1,Leucine-rich repeat-containing protein 12;, PF13855;, GO:0005576;GO:0098982;GO:0098978;GO:0099061;GO:0005886;GO:0045202;GO:0030534;GO:0007409;GO:0042592;GO:0035264;GO:0050772;GO:0051965;GO:1905606;GO:0007416;GO:0099560;,  C:extracellular region; C:GABA-ergic synapse; C:glutamatergic synapse; C:integral component of postsynaptic density membrane; C:plasma membrane; C:synapse;, ,  P:adult behavior; P:axonogenesis; P:homeostatic process; P:multicellular organism growth; P:positive regulation of axonogenesis; P:positive regulation of synapse assembly; P:regulation of presynapse assembly; P:synapse assembly; P:synaptic membrane adhesion;
scaffold1	indexed_genome	mRNA	28847576	28851266	.	-	.	ID=transcript_78;O43597 B2R9J9 Q5T6Z7,Protein sprouty homolog 2,, PF05210;, GO:0015629;GO:0005856;GO:0005829;GO:0016020;GO:0015630;GO:1990752;GO:0005634;GO:0005886;GO:0032587;GO:0019901;GO:0043539;GO:0030291;GO:0048513;GO:0060449;GO:0045165;GO:1990830;GO:0035924;GO:0000132;GO:0042472;GO:0060437;GO:0016525;GO:0043066;GO:0008285;GO:0031345;GO:0042059;GO:0010719;GO:0070373;GO:0040037;GO:0034260;GO:1902747;GO:0043407;GO:0051387;GO:0010801;GO:0031397;GO:0046580;GO:0030512;GO:1900747;GO:0030335;GO:0070374;GO:0010628;GO:0033138;GO:0051897;GO:0007605;,  C:actin cytoskeleton; C:cytoskeleton; C:cytosol; C:membrane; C:microtubule cytoskeleton; C:microtubule end; C:nucleus; C:plasma membrane; C:ruffle membrane;,  F:protein kinase binding; F:protein serine/threonine kinase activator activity; F:protein serine/threonine kinase inhibitor activity;,  P:animal organ development; P:bud elongation involved in lung branching; P:cell fate commitment; P:cellular response to leukemia inhibitory factor; P:cellular response to vascular endothelial growth factor stimulus; P:establishment of mitotic spindle orientation; P:inner ear morphogenesis; P:lung growth; P:negative regulation of angiogenesis; P:negative regulation of apoptotic process; P:negative regulation of cell population proliferation; P:negative regulation of cell projection organization; P:negative regulation of epidermal growth factor receptor signaling pathway; P:negative regulation of epithelial to mesenchymal transition; P:negative regulation of ERK1 and ERK2 cascade; P:negative regulation of fibroblast growth factor receptor signaling pathway; P:negative regulation of GTPase activity; P:negative regulation of lens fiber cell differentiation; P:negative regulation of MAP kinase activity; P:negative regulation of neurotrophin TRK receptor signaling pathway; P:negative regulation of peptidyl-threonine phosphorylation; P:negative regulation of protein ubiquitination; P:negative regulation of Ras protein signal transduction; P:negative regulation of transforming growth factor beta receptor signaling pathway; P:negative regulation of vascular endothelial growth factor signaling pathway; P:positive regulation of cell migration; P:positive regulation of ERK1 and ERK2 cascade; P:positive regulation of gene expression; P:positive regulation of peptidyl-serine phosphorylation; P:positive regulation of protein kinase B signaling; P:sensory perception of sound;
scaffold1	indexed_genome	mRNA	29498285	29505909	.	+	.	ID=transcript_79;Q9NV92 Q7Z2H3 Q7Z428 Q8TAR3 Q9ULQ5,NEDD4 family-interacting protein 2,NEDD4 WW domain-binding protein 5A;Putative MAPK-activating protein PM04/PM05/PM06/PM07;Putative NF-kappa-B-activating protein 413;, , GO:0005737;GO:0005783;GO:0005794;GO:0000139;GO:0016021;GO:0043231;GO:0005739;GO:0032585;GO:0048471;GO:0050699;GO:0030001;GO:0010629;GO:0051224;GO:0032410;GO:0043123;GO:0031398;GO:0006511;GO:0007034;,  C:cytoplasm; C:endoplasmic reticulum; C:Golgi apparatus; C:Golgi membrane; C:integral component of membrane; C:intracellular membrane-bounded organelle; C:mitochondrion; C:multivesicular body membrane; C:perinuclear region of cytoplasm;,  F:WW domain binding;,  P:metal ion transport; P:negative regulation of gene expression; P:negative regulation of protein transport; P:negative regulation of transporter activity; P:positive regulation of I-kappaB kinase/NF-kappaB signaling; P:positive regulation of protein ubiquitination; P:ubiquitin-dependent protein catabolic process; P:vacuolar transport;
scaffold1	indexed_genome	mRNA	29505944	29516697	.	-	.	ID=transcript_80;Q9NV92 Q7Z2H3 Q7Z428 Q8TAR3 Q9ULQ5,NEDD4 family-interacting protein 2,NEDD4 WW domain-binding protein 5A;Putative MAPK-activating protein PM04/PM05/PM06/PM07;Putative NF-kappa-B-activating protein 413;, , GO:0005737;GO:0005783;GO:0005794;GO:0000139;GO:0016021;GO:0043231;GO:0005739;GO:0032585;GO:0048471;GO:0050699;GO:0030001;GO:0010629;GO:0051224;GO:0032410;GO:0043123;GO:0031398;GO:0006511;GO:0007034;,  C:cytoplasm; C:endoplasmic reticulum; C:Golgi apparatus; C:Golgi membrane; C:integral component of membrane; C:intracellular membrane-bounded organelle; C:mitochondrion; C:multivesicular body membrane; C:perinuclear region of cytoplasm;,  F:WW domain binding;,  P:metal ion transport; P:negative regulation of gene expression; P:negative regulation of protein transport; P:negative regulation of transporter activity; P:positive regulation of I-kappaB kinase/NF-kappaB signaling; P:positive regulation of protein ubiquitination; P:ubiquitin-dependent protein catabolic process; P:vacuolar transport;
scaffold1	indexed_genome	mRNA	29633064	29719706	.	+	.	ID=transcript_81;Q8N3H5 Q96K92 Q96SZ3 Q9H2F8 Q9H7F9 Q9P1G7,RNA-binding protein 26,CTCL tumor antigen se70-2;RNA-binding motif protein 26;, PF01480;, GO:0005634;GO:0046872;GO:0003723;GO:0006397;GO:0010923;,  C:nucleus;,  F:metal ion binding; F:RNA binding;,  P:mRNA processing; P:negative regulation of phosphatase activity;|Q8N3H5 Q96K92 Q96SZ3 Q9H2F8 Q9H7F9 Q9P1G7,RNA-binding protein 26,CTCL tumor antigen se70-2;RNA-binding motif protein 26;, PF01480;, GO:0005634;GO:0046872;GO:0003723;GO:0006397;GO:0010923;,  C:nucleus;,  F:metal ion binding; F:RNA binding;,  P:mRNA processing; P:negative regulation of phosphatase activity;|Q8N3H5 Q96K92 Q96SZ3 Q9H2F8 Q9H7F9 Q9P1G7,RNA-binding protein 26,CTCL tumor antigen se70-2;RNA-binding motif protein 26;, PF01480;, GO:0005634;GO:0046872;GO:0003723;GO:0006397;GO:0010923;,  C:nucleus;,  F:metal ion binding; F:RNA binding;,  P:mRNA processing; P:negative regulation of phosphatase activity;|Q8N3H5 Q96K92 Q96SZ3 Q9H2F8 Q9H7F9 Q9P1G7,RNA-binding protein 26,CTCL tumor antigen se70-2;RNA-binding motif protein 26;, PF01480;, GO:0005634;GO:0046872;GO:0003723;GO:0006397;GO:0010923;,  C:nucleus;,  F:metal ion binding; F:RNA binding;,  P:mRNA processing; P:negative regulation of phosphatase activity;|Q8N3H5 Q96K92 Q96SZ3 Q9H2F8 Q9H7F9 Q9P1G7,RNA-binding protein 26,CTCL tumor antigen se70-2;RNA-binding motif protein 26;, PF01480;, GO:0005634;GO:0046872;GO:0003723;GO:0006397;GO:0010923;,  C:nucleus;,  F:metal ion binding; F:RNA binding;,  P:mRNA processing; P:negative regulation of phosphatase activity;
scaffold1	indexed_genome	mRNA	30346928	30379221	.	+	.	ID=transcript_82;Q5W0B1 B2RN99 Q8TBY2 Q9H0T2 Q9H8M0,ORC ubiquitin ligase 1 {ECO:0000305},RING finger protein 219;, , GO:0000785;GO:0003682;GO:0046872;GO:0004842;GO:0051865;GO:0006513;GO:0006275;,  C:chromatin;,  F:chromatin binding; F:metal ion binding; F:ubiquitin-protein transferase activity;,  P:protein autoubiquitination; P:protein monoubiquitination; P:regulation of DNA replication;
scaffold1	indexed_genome	mRNA	31039416	31068242	.	+	.	ID=transcript_83;Q8NHM9 Q9UD23 Q9UQK3,Endothelin receptor type B {ECO:0000305},Endothelin receptor non-selective type;, PF00001;, GO:0005887;GO:0045121;GO:0031965;GO:0005886;GO:0004962;GO:0017046;GO:0031702;GO:0007568;GO:0019722;GO:0007166;GO:0071222;GO:0019934;GO:0086100;GO:0048484;GO:0035645;GO:0042045;GO:0007186;GO:0048246;GO:0030318;GO:0007194;GO:0043066;GO:0032269;GO:0014043;GO:0000122;GO:0007399;GO:0001755;GO:0007422;GO:0007200;GO:0008284;GO:0007204;GO:0060406;GO:0001934;GO:0035815;GO:0035810;GO:0007497;GO:0008217;GO:0050678;GO:0031620;GO:0006885;GO:0051930;GO:1990839;GO:0014070;GO:0048265;GO:0019233;GO:0042310;GO:0042311;GO:0014826;,  C:integral component of plasma membrane; C:membrane raft; C:nuclear membrane; C:plasma membrane;,  F:endothelin receptor activity; F:peptide hormone binding; F:type 1 angiotensin receptor binding;,  P:aging; P:calcium-mediated signaling; P:cell surface receptor signaling pathway; P:cellular response to lipopolysaccharide; P:cGMP-mediated signaling; P:endothelin receptor signaling pathway; P:enteric nervous system development; P:enteric smooth muscle cell differentiation; P:epithelial fluid transport; P:G protein-coupled receptor signaling pathway; P:macrophage chemotaxis; P:melanocyte differentiation; P:negative regulation of adenylate cyclase activity; P:negative regulation of apoptotic process; P:negative regulation of cellular protein metabolic process; P:negative regulation of neuron maturation; P:negative regulation of transcription by RNA polymerase II; P:nervous system development; P:neural crest cell migration; P:peripheral nervous system development; P:phospholipase C-activating G protein-coupled receptor signaling pathway; P:positive regulation of cell population proliferation; P:positive regulation of cytosolic calcium ion concentration; P:positive regulation of penile erection; P:positive regulation of protein phosphorylation; P:positive regulation of renal sodium excretion; P:positive regulation of urine volume; P:posterior midgut development; P:regulation of blood pressure; P:regulation of epithelial cell proliferation; P:regulation of fever generation; P:regulation of pH; P:regulation of sensory perception of pain; P:response to endothelin; P:response to organic cyclic compound; P:response to pain; P:sensory perception of pain; P:vasoconstriction; P:vasodilation; P:vein smooth muscle contraction;|Q8NHM9 Q9UD23 Q9UQK3,Endothelin receptor type B {ECO:0000305},Endothelin receptor non-selective type;, PF00001;, GO:0005887;GO:0045121;GO:0031965;GO:0005886;GO:0004962;GO:0017046;GO:0031702;GO:0007568;GO:0019722;GO:0007166;GO:0071222;GO:0019934;GO:0086100;GO:0048484;GO:0035645;GO:0042045;GO:0007186;GO:0048246;GO:0030318;GO:0007194;GO:0043066;GO:0032269;GO:0014043;GO:0000122;GO:0007399;GO:0001755;GO:0007422;GO:0007200;GO:0008284;GO:0007204;GO:0060406;GO:0001934;GO:0035815;GO:0035810;GO:0007497;GO:0008217;GO:0050678;GO:0031620;GO:0006885;GO:0051930;GO:1990839;GO:0014070;GO:0048265;GO:0019233;GO:0042310;GO:0042311;GO:0014826;,  C:integral component of plasma membrane; C:membrane raft; C:nuclear membrane; C:plasma membrane;,  F:endothelin receptor activity; F:peptide hormone binding; F:type 1 angiotensin receptor binding;,  P:aging; P:calcium-mediated signaling; P:cell surface receptor signaling pathway; P:cellular response to lipopolysaccharide; P:cGMP-mediated signaling; P:endothelin receptor signaling pathway; P:enteric nervous system development; P:enteric smooth muscle cell differentiation; P:epithelial fluid transport; P:G protein-coupled receptor signaling pathway; P:macrophage chemotaxis; P:melanocyte differentiation; P:negative regulation of adenylate cyclase activity; P:negative regulation of apoptotic process; P:negative regulation of cellular protein metabolic process; P:negative regulation of neuron maturation; P:negative regulation of transcription by RNA polymerase II; P:nervous system development; P:neural crest cell migration; P:peripheral nervous system development; P:phospholipase C-activating G protein-coupled receptor signaling pathway; P:positive regulation of cell population proliferation; P:positive regulation of cytosolic calcium ion concentration; P:positive regulation of penile erection; P:positive regulation of protein phosphorylation; P:positive regulation of renal sodium excretion; P:positive regulation of urine volume; P:posterior midgut development; P:regulation of blood pressure; P:regulation of epithelial cell proliferation; P:regulation of fever generation; P:regulation of pH; P:regulation of sensory perception of pain; P:response to endothelin; P:response to organic cyclic compound; P:response to pain; P:sensory perception of pain; P:vasoconstriction; P:vasodilation; P:vein smooth muscle contraction;|Q8NHM9 Q9UD23 Q9UQK3,Endothelin receptor type B {ECO:0000305},Endothelin receptor non-selective type;, PF00001;, GO:0005887;GO:0045121;GO:0031965;GO:0005886;GO:0004962;GO:0017046;GO:0031702;GO:0007568;GO:0019722;GO:0007166;GO:0071222;GO:0019934;GO:0086100;GO:0048484;GO:0035645;GO:0042045;GO:0007186;GO:0048246;GO:0030318;GO:0007194;GO:0043066;GO:0032269;GO:0014043;GO:0000122;GO:0007399;GO:0001755;GO:0007422;GO:0007200;GO:0008284;GO:0007204;GO:0060406;GO:0001934;GO:0035815;GO:0035810;GO:0007497;GO:0008217;GO:0050678;GO:0031620;GO:0006885;GO:0051930;GO:1990839;GO:0014070;GO:0048265;GO:0019233;GO:0042310;GO:0042311;GO:0014826;,  C:integral component of plasma membrane; C:membrane raft; C:nuclear membrane; C:plasma membrane;,  F:endothelin receptor activity; F:peptide hormone binding; F:type 1 angiotensin receptor binding;,  P:aging; P:calcium-mediated signaling; P:cell surface receptor signaling pathway; P:cellular response to lipopolysaccharide; P:cGMP-mediated signaling; P:endothelin receptor signaling pathway; P:enteric nervous system development; P:enteric smooth muscle cell differentiation; P:epithelial fluid transport; P:G protein-coupled receptor signaling pathway; P:macrophage chemotaxis; P:melanocyte differentiation; P:negative regulation of adenylate cyclase activity; P:negative regulation of apoptotic process; P:negative regulation of cellular protein metabolic process; P:negative regulation of neuron maturation; P:negative regulation of transcription by RNA polymerase II; P:nervous system development; P:neural crest cell migration; P:peripheral nervous system development; P:phospholipase C-activating G protein-coupled receptor signaling pathway; P:positive regulation of cell population proliferation; P:positive regulation of cytosolic calcium ion concentration; P:positive regulation of penile erection; P:positive regulation of protein phosphorylation; P:positive regulation of renal sodium excretion; P:positive regulation of urine volume; P:posterior midgut development; P:regulation of blood pressure; P:regulation of epithelial cell proliferation; P:regulation of fever generation; P:regulation of pH; P:regulation of sensory perception of pain; P:response to endothelin; P:response to organic cyclic compound; P:response to pain; P:sensory perception of pain; P:vasoconstriction; P:vasodilation; P:vein smooth muscle contraction;
scaffold1	indexed_genome	mRNA	31283496	31387150	.	-	.	ID=transcript_84;O95171 B7Z797 F5H651 Q53H61 Q5W0S8 Q5W0S9 Q86X00,Sciellin,, , GO:0001533;GO:0005737;GO:0070062;GO:0048471;GO:0046872;GO:0009792;GO:0008544;GO:0030216;GO:0090263;GO:0009612;,  C:cornified envelope; C:cytoplasm; C:extracellular exosome; C:perinuclear region of cytoplasm;,  F:metal ion binding;,  P:embryo development ending in birth or egg hatching; P:epidermis development; P:keratinocyte differentiation; P:positive regulation of canonical Wnt signaling pathway; P:response to mechanical stimulus;
scaffold1	indexed_genome	mRNA	31628145	31710556	.	+	.	ID=transcript_85;O75592 A6NJC6 Q5JSX8 Q5VZN6 Q6PIB6 Q9UQ11 Q9Y6E4,E3 ubiquitin-protein ligase MYCBP2 {ECO:0000305},Myc-binding protein 2 {ECO:0000305};Protein associated with Myc {ECO:0000303|PubMed:9689053};, PF03256;PF08005;PF00415;PF08239;PF13639;, GO:0030424;GO:0005737;GO:0043231;GO:0016020;GO:0015630;GO:0005654;GO:0005634;GO:0005085;GO:0042802;GO:0031267;GO:0061630;GO:0008270;GO:0021785;GO:0021952;GO:0032922;GO:0042177;GO:0050905;GO:0031398;GO:0016567;GO:1902667;GO:0051493;GO:0032880;,  C:axon; C:cytoplasm; C:intracellular membrane-bounded organelle; C:membrane; C:microtubule cytoskeleton; C:nucleoplasm; C:nucleus;,  F:guanyl-nucleotide exchange factor activity; F:identical protein binding; F:small GTPase binding; F:ubiquitin protein ligase activity; F:zinc ion binding;,  P:branchiomotor neuron axon guidance; P:central nervous system projection neuron axonogenesis; P:circadian regulation of gene expression; P:negative regulation of protein catabolic process; P:neuromuscular process; P:positive regulation of protein ubiquitination; P:protein ubiquitination; P:regulation of axon guidance; P:regulation of cytoskeleton organization; P:regulation of protein localization;|O75592 A6NJC6 Q5JSX8 Q5VZN6 Q6PIB6 Q9UQ11 Q9Y6E4,E3 ubiquitin-protein ligase MYCBP2 {ECO:0000305},Myc-binding protein 2 {ECO:0000305};Protein associated with Myc {ECO:0000303|PubMed:9689053};, PF03256;PF08005;PF00415;PF08239;PF13639;, GO:0030424;GO:0005737;GO:0043231;GO:0016020;GO:0015630;GO:0005654;GO:0005634;GO:0005085;GO:0042802;GO:0031267;GO:0061630;GO:0008270;GO:0021785;GO:0021952;GO:0032922;GO:0042177;GO:0050905;GO:0031398;GO:0016567;GO:1902667;GO:0051493;GO:0032880;,  C:axon; C:cytoplasm; C:intracellular membrane-bounded organelle; C:membrane; C:microtubule cytoskeleton; C:nucleoplasm; C:nucleus;,  F:guanyl-nucleotide exchange factor activity; F:identical protein binding; F:small GTPase binding; F:ubiquitin protein ligase activity; F:zinc ion binding;,  P:branchiomotor neuron axon guidance; P:central nervous system projection neuron axonogenesis; P:circadian regulation of gene expression; P:negative regulation of protein catabolic process; P:neuromuscular process; P:positive regulation of protein ubiquitination; P:protein ubiquitination; P:regulation of axon guidance; P:regulation of cytoskeleton organization; P:regulation of protein localization;|O75592 A6NJC6 Q5JSX8 Q5VZN6 Q6PIB6 Q9UQ11 Q9Y6E4,E3 ubiquitin-protein ligase MYCBP2 {ECO:0000305},Myc-binding protein 2 {ECO:0000305};Protein associated with Myc {ECO:0000303|PubMed:9689053};, PF03256;PF08005;PF00415;PF08239;PF13639;, GO:0030424;GO:0005737;GO:0043231;GO:0016020;GO:0015630;GO:0005654;GO:0005634;GO:0005085;GO:0042802;GO:0031267;GO:0061630;GO:0008270;GO:0021785;GO:0021952;GO:0032922;GO:0042177;GO:0050905;GO:0031398;GO:0016567;GO:1902667;GO:0051493;GO:0032880;,  C:axon; C:cytoplasm; C:intracellular membrane-bounded organelle; C:membrane; C:microtubule cytoskeleton; C:nucleoplasm; C:nucleus;,  F:guanyl-nucleotide exchange factor activity; F:identical protein binding; F:small GTPase binding; F:ubiquitin protein ligase activity; F:zinc ion binding;,  P:branchiomotor neuron axon guidance; P:central nervous system projection neuron axonogenesis; P:circadian regulation of gene expression; P:negative regulation of protein catabolic process; P:neuromuscular process; P:positive regulation of protein ubiquitination; P:protein ubiquitination; P:regulation of axon guidance; P:regulation of cytoskeleton organization; P:regulation of protein localization;|O75592 A6NJC6 Q5JSX8 Q5VZN6 Q6PIB6 Q9UQ11 Q9Y6E4,E3 ubiquitin-protein ligase MYCBP2 {ECO:0000305},Myc-binding protein 2 {ECO:0000305};Protein associated with Myc {ECO:0000303|PubMed:9689053};, PF03256;PF08005;PF00415;PF08239;PF13639;, GO:0030424;GO:0005737;GO:0043231;GO:0016020;GO:0015630;GO:0005654;GO:0005634;GO:0005085;GO:0042802;GO:0031267;GO:0061630;GO:0008270;GO:0021785;GO:0021952;GO:0032922;GO:0042177;GO:0050905;GO:0031398;GO:0016567;GO:1902667;GO:0051493;GO:0032880;,  C:axon; C:cytoplasm; C:intracellular membrane-bounded organelle; C:membrane; C:microtubule cytoskeleton; C:nucleoplasm; C:nucleus;,  F:guanyl-nucleotide exchange factor activity; F:identical protein binding; F:small GTPase binding; F:ubiquitin protein ligase activity; F:zinc ion binding;,  P:branchiomotor neuron axon guidance; P:central nervous system projection neuron axonogenesis; P:circadian regulation of gene expression; P:negative regulation of protein catabolic process; P:neuromuscular process; P:positive regulation of protein ubiquitination; P:protein ubiquitination; P:regulation of axon guidance; P:regulation of cytoskeleton organization; P:regulation of protein localization;
scaffold1	indexed_genome	mRNA	31715184	31889091	.	+	.	ID=transcript_86;O75592 A6NJC6 Q5JSX8 Q5VZN6 Q6PIB6 Q9UQ11 Q9Y6E4,E3 ubiquitin-protein ligase MYCBP2 {ECO:0000305},Myc-binding protein 2 {ECO:0000305};Protein associated with Myc {ECO:0000303|PubMed:9689053};, PF03256;PF08005;PF00415;PF08239;PF13639;, GO:0030424;GO:0005737;GO:0043231;GO:0016020;GO:0015630;GO:0005654;GO:0005634;GO:0005085;GO:0042802;GO:0031267;GO:0061630;GO:0008270;GO:0021785;GO:0021952;GO:0032922;GO:0042177;GO:0050905;GO:0031398;GO:0016567;GO:1902667;GO:0051493;GO:0032880;,  C:axon; C:cytoplasm; C:intracellular membrane-bounded organelle; C:membrane; C:microtubule cytoskeleton; C:nucleoplasm; C:nucleus;,  F:guanyl-nucleotide exchange factor activity; F:identical protein binding; F:small GTPase binding; F:ubiquitin protein ligase activity; F:zinc ion binding;,  P:branchiomotor neuron axon guidance; P:central nervous system projection neuron axonogenesis; P:circadian regulation of gene expression; P:negative regulation of protein catabolic process; P:neuromuscular process; P:positive regulation of protein ubiquitination; P:protein ubiquitination; P:regulation of axon guidance; P:regulation of cytoskeleton organization; P:regulation of protein localization;|O75592 A6NJC6 Q5JSX8 Q5VZN6 Q6PIB6 Q9UQ11 Q9Y6E4,E3 ubiquitin-protein ligase MYCBP2 {ECO:0000305},Myc-binding protein 2 {ECO:0000305};Protein associated with Myc {ECO:0000303|PubMed:9689053};, PF03256;PF08005;PF00415;PF08239;PF13639;, GO:0030424;GO:0005737;GO:0043231;GO:0016020;GO:0015630;GO:0005654;GO:0005634;GO:0005085;GO:0042802;GO:0031267;GO:0061630;GO:0008270;GO:0021785;GO:0021952;GO:0032922;GO:0042177;GO:0050905;GO:0031398;GO:0016567;GO:1902667;GO:0051493;GO:0032880;,  C:axon; C:cytoplasm; C:intracellular membrane-bounded organelle; C:membrane; C:microtubule cytoskeleton; C:nucleoplasm; C:nucleus;,  F:guanyl-nucleotide exchange factor activity; F:identical protein binding; F:small GTPase binding; F:ubiquitin protein ligase activity; F:zinc ion binding;,  P:branchiomotor neuron axon guidance; P:central nervous system projection neuron axonogenesis; P:circadian regulation of gene expression; P:negative regulation of protein catabolic process; P:neuromuscular process; P:positive regulation of protein ubiquitination; P:protein ubiquitination; P:regulation of axon guidance; P:regulation of cytoskeleton organization; P:regulation of protein localization;|O75592 A6NJC6 Q5JSX8 Q5VZN6 Q6PIB6 Q9UQ11 Q9Y6E4,E3 ubiquitin-protein ligase MYCBP2 {ECO:0000305},Myc-binding protein 2 {ECO:0000305};Protein associated with Myc {ECO:0000303|PubMed:9689053};, PF03256;PF08005;PF00415;PF08239;PF13639;, GO:0030424;GO:0005737;GO:0043231;GO:0016020;GO:0015630;GO:0005654;GO:0005634;GO:0005085;GO:0042802;GO:0031267;GO:0061630;GO:0008270;GO:0021785;GO:0021952;GO:0032922;GO:0042177;GO:0050905;GO:0031398;GO:0016567;GO:1902667;GO:0051493;GO:0032880;,  C:axon; C:cytoplasm; C:intracellular membrane-bounded organelle; C:membrane; C:microtubule cytoskeleton; C:nucleoplasm; C:nucleus;,  F:guanyl-nucleotide exchange factor activity; F:identical protein binding; F:small GTPase binding; F:ubiquitin protein ligase activity; F:zinc ion binding;,  P:branchiomotor neuron axon guidance; P:central nervous system projection neuron axonogenesis; P:circadian regulation of gene expression; P:negative regulation of protein catabolic process; P:neuromuscular process; P:positive regulation of protein ubiquitination; P:protein ubiquitination; P:regulation of axon guidance; P:regulation of cytoskeleton organization; P:regulation of protein localization;|O75592 A6NJC6 Q5JSX8 Q5VZN6 Q6PIB6 Q9UQ11 Q9Y6E4,E3 ubiquitin-protein ligase MYCBP2 {ECO:0000305},Myc-binding protein 2 {ECO:0000305};Protein associated with Myc {ECO:0000303|PubMed:9689053};, PF03256;PF08005;PF00415;PF08239;PF13639;, GO:0030424;GO:0005737;GO:0043231;GO:0016020;GO:0015630;GO:0005654;GO:0005634;GO:0005085;GO:0042802;GO:0031267;GO:0061630;GO:0008270;GO:0021785;GO:0021952;GO:0032922;GO:0042177;GO:0050905;GO:0031398;GO:0016567;GO:1902667;GO:0051493;GO:0032880;,  C:axon; C:cytoplasm; C:intracellular membrane-bounded organelle; C:membrane; C:microtubule cytoskeleton; C:nucleoplasm; C:nucleus;,  F:guanyl-nucleotide exchange factor activity; F:identical protein binding; F:small GTPase binding; F:ubiquitin protein ligase activity; F:zinc ion binding;,  P:branchiomotor neuron axon guidance; P:central nervous system projection neuron axonogenesis; P:circadian regulation of gene expression; P:negative regulation of protein catabolic process; P:neuromuscular process; P:positive regulation of protein ubiquitination; P:protein ubiquitination; P:regulation of axon guidance; P:regulation of cytoskeleton organization; P:regulation of protein localization;|O75592 A6NJC6 Q5JSX8 Q5VZN6 Q6PIB6 Q9UQ11 Q9Y6E4,E3 ubiquitin-protein ligase MYCBP2 {ECO:0000305},Myc-binding protein 2 {ECO:0000305};Protein associated with Myc {ECO:0000303|PubMed:9689053};, PF03256;PF08005;PF00415;PF08239;PF13639;, GO:0030424;GO:0005737;GO:0043231;GO:0016020;GO:0015630;GO:0005654;GO:0005634;GO:0005085;GO:0042802;GO:0031267;GO:0061630;GO:0008270;GO:0021785;GO:0021952;GO:0032922;GO:0042177;GO:0050905;GO:0031398;GO:0016567;GO:1902667;GO:0051493;GO:0032880;,  C:axon; C:cytoplasm; C:intracellular membrane-bounded organelle; C:membrane; C:microtubule cytoskeleton; C:nucleoplasm; C:nucleus;,  F:guanyl-nucleotide exchange factor activity; F:identical protein binding; F:small GTPase binding; F:ubiquitin protein ligase activity; F:zinc ion binding;,  P:branchiomotor neuron axon guidance; P:central nervous system projection neuron axonogenesis; P:circadian regulation of gene expression; P:negative regulation of protein catabolic process; P:neuromuscular process; P:positive regulation of protein ubiquitination; P:protein ubiquitination; P:regulation of axon guidance; P:regulation of cytoskeleton organization; P:regulation of protein localization;|O75592 A6NJC6 Q5JSX8 Q5VZN6 Q6PIB6 Q9UQ11 Q9Y6E4,E3 ubiquitin-protein ligase MYCBP2 {ECO:0000305},Myc-binding protein 2 {ECO:0000305};Protein associated with Myc {ECO:0000303|PubMed:9689053};, PF03256;PF08005;PF00415;PF08239;PF13639;, GO:0030424;GO:0005737;GO:0043231;GO:0016020;GO:0015630;GO:0005654;GO:0005634;GO:0005085;GO:0042802;GO:0031267;GO:0061630;GO:0008270;GO:0021785;GO:0021952;GO:0032922;GO:0042177;GO:0050905;GO:0031398;GO:0016567;GO:1902667;GO:0051493;GO:0032880;,  C:axon; C:cytoplasm; C:intracellular membrane-bounded organelle; C:membrane; C:microtubule cytoskeleton; C:nucleoplasm; C:nucleus;,  F:guanyl-nucleotide exchange factor activity; F:identical protein binding; F:small GTPase binding; F:ubiquitin protein ligase activity; F:zinc ion binding;,  P:branchiomotor neuron axon guidance; P:central nervous system projection neuron axonogenesis; P:circadian regulation of gene expression; P:negative regulation of protein catabolic process; P:neuromuscular process; P:positive regulation of protein ubiquitination; P:protein ubiquitination; P:regulation of axon guidance; P:regulation of cytoskeleton organization; P:regulation of protein localization;|O75592 A6NJC6 Q5JSX8 Q5VZN6 Q6PIB6 Q9UQ11 Q9Y6E4,E3 ubiquitin-protein ligase MYCBP2 {ECO:0000305},Myc-binding protein 2 {ECO:0000305};Protein associated with Myc {ECO:0000303|PubMed:9689053};, PF03256;PF08005;PF00415;PF08239;PF13639;, GO:0030424;GO:0005737;GO:0043231;GO:0016020;GO:0015630;GO:0005654;GO:0005634;GO:0005085;GO:0042802;GO:0031267;GO:0061630;GO:0008270;GO:0021785;GO:0021952;GO:0032922;GO:0042177;GO:0050905;GO:0031398;GO:0016567;GO:1902667;GO:0051493;GO:0032880;,  C:axon; C:cytoplasm; C:intracellular membrane-bounded organelle; C:membrane; C:microtubule cytoskeleton; C:nucleoplasm; C:nucleus;,  F:guanyl-nucleotide exchange factor activity; F:identical protein binding; F:small GTPase binding; F:ubiquitin protein ligase activity; F:zinc ion binding;,  P:branchiomotor neuron axon guidance; P:central nervous system projection neuron axonogenesis; P:circadian regulation of gene expression; P:negative regulation of protein catabolic process; P:neuromuscular process; P:positive regulation of protein ubiquitination; P:protein ubiquitination; P:regulation of axon guidance; P:regulation of cytoskeleton organization; P:regulation of protein localization;|O75592 A6NJC6 Q5JSX8 Q5VZN6 Q6PIB6 Q9UQ11 Q9Y6E4,E3 ubiquitin-protein ligase MYCBP2 {ECO:0000305},Myc-binding protein 2 {ECO:0000305};Protein associated with Myc {ECO:0000303|PubMed:9689053};, PF03256;PF08005;PF00415;PF08239;PF13639;, GO:0030424;GO:0005737;GO:0043231;GO:0016020;GO:0015630;GO:0005654;GO:0005634;GO:0005085;GO:0042802;GO:0031267;GO:0061630;GO:0008270;GO:0021785;GO:0021952;GO:0032922;GO:0042177;GO:0050905;GO:0031398;GO:0016567;GO:1902667;GO:0051493;GO:0032880;,  C:axon; C:cytoplasm; C:intracellular membrane-bounded organelle; C:membrane; C:microtubule cytoskeleton; C:nucleoplasm; C:nucleus;,  F:guanyl-nucleotide exchange factor activity; F:identical protein binding; F:small GTPase binding; F:ubiquitin protein ligase activity; F:zinc ion binding;,  P:branchiomotor neuron axon guidance; P:central nervous system projection neuron axonogenesis; P:circadian regulation of gene expression; P:negative regulation of protein catabolic process; P:neuromuscular process; P:positive regulation of protein ubiquitination; P:protein ubiquitination; P:regulation of axon guidance; P:regulation of cytoskeleton organization; P:regulation of protein localization;
scaffold1	indexed_genome	mRNA	31890165	31892525	.	-	.	ID=transcript_87;O75592 A6NJC6 Q5JSX8 Q5VZN6 Q6PIB6 Q9UQ11 Q9Y6E4,E3 ubiquitin-protein ligase MYCBP2 {ECO:0000305},Myc-binding protein 2 {ECO:0000305};Protein associated with Myc {ECO:0000303|PubMed:9689053};, PF03256;PF08005;PF00415;PF08239;PF13639;, GO:0030424;GO:0005737;GO:0043231;GO:0016020;GO:0015630;GO:0005654;GO:0005634;GO:0005085;GO:0042802;GO:0031267;GO:0061630;GO:0008270;GO:0021785;GO:0021952;GO:0032922;GO:0042177;GO:0050905;GO:0031398;GO:0016567;GO:1902667;GO:0051493;GO:0032880;,  C:axon; C:cytoplasm; C:intracellular membrane-bounded organelle; C:membrane; C:microtubule cytoskeleton; C:nucleoplasm; C:nucleus;,  F:guanyl-nucleotide exchange factor activity; F:identical protein binding; F:small GTPase binding; F:ubiquitin protein ligase activity; F:zinc ion binding;,  P:branchiomotor neuron axon guidance; P:central nervous system projection neuron axonogenesis; P:circadian regulation of gene expression; P:negative regulation of protein catabolic process; P:neuromuscular process; P:positive regulation of protein ubiquitination; P:protein ubiquitination; P:regulation of axon guidance; P:regulation of cytoskeleton organization; P:regulation of protein localization;
scaffold1	indexed_genome	mRNA	31903080	31922491	.	+	.	ID=transcript_88;Q9UKT7 B2RB04 Q9P122,F-box/LRR-repeat protein 3,F-box and leucine-rich repeat protein 3A;F-box/LRR-repeat protein 3A;, PF12937;, GO:0005829;GO:0016604;GO:0005634;GO:0019005;GO:0000151;GO:0004842;GO:0043153;GO:0000086;GO:0043687;GO:0031648;GO:0000209;GO:0016567;GO:0051726;GO:0042752;GO:0048511;GO:0031146;,  C:cytosol; C:nuclear body; C:nucleus; C:SCF ubiquitin ligase complex; C:ubiquitin ligase complex;,  F:ubiquitin-protein transferase activity;,  P:entrainment of circadian clock by photoperiod; P:G2/M transition of mitotic cell cycle; P:post-translational protein modification; P:protein destabilization; P:protein polyubiquitination; P:protein ubiquitination; P:regulation of cell cycle; P:regulation of circadian rhythm; P:rhythmic process; P:SCF-dependent proteasomal ubiquitin-dependent protein catabolic process;|Q9UKT7 B2RB04 Q9P122,F-box/LRR-repeat protein 3,F-box and leucine-rich repeat protein 3A;F-box/LRR-repeat protein 3A;, PF12937;, GO:0005829;GO:0016604;GO:0005634;GO:0019005;GO:0000151;GO:0004842;GO:0043153;GO:0000086;GO:0043687;GO:0031648;GO:0000209;GO:0016567;GO:0051726;GO:0042752;GO:0048511;GO:0031146;,  C:cytosol; C:nuclear body; C:nucleus; C:SCF ubiquitin ligase complex; C:ubiquitin ligase complex;,  F:ubiquitin-protein transferase activity;,  P:entrainment of circadian clock by photoperiod; P:G2/M transition of mitotic cell cycle; P:post-translational protein modification; P:protein destabilization; P:protein polyubiquitination; P:protein ubiquitination; P:regulation of cell cycle; P:regulation of circadian rhythm; P:rhythmic process; P:SCF-dependent proteasomal ubiquitin-dependent protein catabolic process;|Q9UKT7 B2RB04 Q9P122,F-box/LRR-repeat protein 3,F-box and leucine-rich repeat protein 3A;F-box/LRR-repeat protein 3A;, PF12937;, GO:0005829;GO:0016604;GO:0005634;GO:0019005;GO:0000151;GO:0004842;GO:0043153;GO:0000086;GO:0043687;GO:0031648;GO:0000209;GO:0016567;GO:0051726;GO:0042752;GO:0048511;GO:0031146;,  C:cytosol; C:nuclear body; C:nucleus; C:SCF ubiquitin ligase complex; C:ubiquitin ligase complex;,  F:ubiquitin-protein transferase activity;,  P:entrainment of circadian clock by photoperiod; P:G2/M transition of mitotic cell cycle; P:post-translational protein modification; P:protein destabilization; P:protein polyubiquitination; P:protein ubiquitination; P:regulation of cell cycle; P:regulation of circadian rhythm; P:rhythmic process; P:SCF-dependent proteasomal ubiquitin-dependent protein catabolic process;
scaffold1	indexed_genome	mRNA	31923324	31930376	.	-	.	ID=transcript_89;O75503 B3KQK7,Ceroid-lipofuscinosis neuronal protein 5,, PF15014;, GO:0005829;GO:0005783;GO:0070062;GO:0005794;GO:0016021;GO:0005765;GO:0005764;GO:0048471;GO:0016798;GO:0005537;GO:0007420;GO:0070085;GO:0007042;GO:0007040;GO:0022008;GO:0042551;GO:1904426;GO:0030163;GO:0042147;GO:0006465;,  C:cytosol; C:endoplasmic reticulum; C:extracellular exosome; C:Golgi apparatus; C:integral component of membrane; C:lysosomal membrane; C:lysosome; C:perinuclear region of cytoplasm;,  F:hydrolase activity, acting on glycosyl bonds; F:mannose binding;,  P:brain development; P:glycosylation; P:lysosomal lumen acidification; P:lysosome organization; P:neurogenesis; P:neuron maturation; P:positive regulation of GTP binding; P:protein catabolic process; P:retrograde transport, endosome to Golgi; P:signal peptide processing;
scaffold1	indexed_genome	mRNA	33070368	33285264	.	-	.	ID=transcript_90;Q8WWI1 E9PLH4 O15462 O95346 Q5TBK6 Q9UKC1 Q9UQM5 Q9Y6A7,LIM domain only protein 7,F-box only protein 20;LOMP;, PF00307;PF15949;PF00412;PF00595;, GO:0016324;GO:0009986;GO:0005737;GO:0005829;GO:0005925;GO:0005635;GO:0005634;GO:0000151;GO:0046872;GO:0004842;GO:0045944;GO:0043687;GO:0000209;GO:0016567;GO:0030155;GO:0023051;,  C:apical plasma membrane; C:cell surface; C:cytoplasm; C:cytosol; C:focal adhesion; C:nuclear envelope; C:nucleus; C:ubiquitin ligase complex;,  F:metal ion binding; F:ubiquitin-protein transferase activity;,  P:positive regulation of transcription by RNA polymerase II; P:post-translational protein modification; P:protein polyubiquitination; P:protein ubiquitination; P:regulation of cell adhesion; P:regulation of signaling;|Q8WWI1 E9PLH4 O15462 O95346 Q5TBK6 Q9UKC1 Q9UQM5 Q9Y6A7,LIM domain only protein 7,F-box only protein 20;LOMP;, PF00307;PF15949;PF00412;PF00595;, GO:0016324;GO:0009986;GO:0005737;GO:0005829;GO:0005925;GO:0005635;GO:0005634;GO:0000151;GO:0046872;GO:0004842;GO:0045944;GO:0043687;GO:0000209;GO:0016567;GO:0030155;GO:0023051;,  C:apical plasma membrane; C:cell surface; C:cytoplasm; C:cytosol; C:focal adhesion; C:nuclear envelope; C:nucleus; C:ubiquitin ligase complex;,  F:metal ion binding; F:ubiquitin-protein transferase activity;,  P:positive regulation of transcription by RNA polymerase II; P:post-translational protein modification; P:protein polyubiquitination; P:protein ubiquitination; P:regulation of cell adhesion; P:regulation of signaling;|Q8WWI1 E9PLH4 O15462 O95346 Q5TBK6 Q9UKC1 Q9UQM5 Q9Y6A7,LIM domain only protein 7,F-box only protein 20;LOMP;, PF00307;PF15949;PF00412;PF00595;, GO:0016324;GO:0009986;GO:0005737;GO:0005829;GO:0005925;GO:0005635;GO:0005634;GO:0000151;GO:0046872;GO:0004842;GO:0045944;GO:0043687;GO:0000209;GO:0016567;GO:0030155;GO:0023051;,  C:apical plasma membrane; C:cell surface; C:cytoplasm; C:cytosol; C:focal adhesion; C:nuclear envelope; C:nucleus; C:ubiquitin ligase complex;,  F:metal ion binding; F:ubiquitin-protein transferase activity;,  P:positive regulation of transcription by RNA polymerase II; P:post-translational protein modification; P:protein polyubiquitination; P:protein ubiquitination; P:regulation of cell adhesion; P:regulation of signaling;|Q8WWI1 E9PLH4 O15462 O95346 Q5TBK6 Q9UKC1 Q9UQM5 Q9Y6A7,LIM domain only protein 7,F-box only protein 20;LOMP;, PF00307;PF15949;PF00412;PF00595;, GO:0016324;GO:0009986;GO:0005737;GO:0005829;GO:0005925;GO:0005635;GO:0005634;GO:0000151;GO:0046872;GO:0004842;GO:0045944;GO:0043687;GO:0000209;GO:0016567;GO:0030155;GO:0023051;,  C:apical plasma membrane; C:cell surface; C:cytoplasm; C:cytosol; C:focal adhesion; C:nuclear envelope; C:nucleus; C:ubiquitin ligase complex;,  F:metal ion binding; F:ubiquitin-protein transferase activity;,  P:positive regulation of transcription by RNA polymerase II; P:post-translational protein modification; P:protein polyubiquitination; P:protein ubiquitination; P:regulation of cell adhesion; P:regulation of signaling;|Q8WWI1 E9PLH4 O15462 O95346 Q5TBK6 Q9UKC1 Q9UQM5 Q9Y6A7,LIM domain only protein 7,F-box only protein 20;LOMP;, PF00307;PF15949;PF00412;PF00595;, GO:0016324;GO:0009986;GO:0005737;GO:0005829;GO:0005925;GO:0005635;GO:0005634;GO:0000151;GO:0046872;GO:0004842;GO:0045944;GO:0043687;GO:0000209;GO:0016567;GO:0030155;GO:0023051;,  C:apical plasma membrane; C:cell surface; C:cytoplasm; C:cytosol; C:focal adhesion; C:nuclear envelope; C:nucleus; C:ubiquitin ligase complex;,  F:metal ion binding; F:ubiquitin-protein transferase activity;,  P:positive regulation of transcription by RNA polymerase II; P:post-translational protein modification; P:protein polyubiquitination; P:protein ubiquitination; P:regulation of cell adhesion; P:regulation of signaling;|Q8WWI1 E9PLH4 O15462 O95346 Q5TBK6 Q9UKC1 Q9UQM5 Q9Y6A7,LIM domain only protein 7,F-box only protein 20;LOMP;, PF00307;PF15949;PF00412;PF00595;, GO:0016324;GO:0009986;GO:0005737;GO:0005829;GO:0005925;GO:0005635;GO:0005634;GO:0000151;GO:0046872;GO:0004842;GO:0045944;GO:0043687;GO:0000209;GO:0016567;GO:0030155;GO:0023051;,  C:apical plasma membrane; C:cell surface; C:cytoplasm; C:cytosol; C:focal adhesion; C:nuclear envelope; C:nucleus; C:ubiquitin ligase complex;,  F:metal ion binding; F:ubiquitin-protein transferase activity;,  P:positive regulation of transcription by RNA polymerase II; P:post-translational protein modification; P:protein polyubiquitination; P:protein ubiquitination; P:regulation of cell adhesion; P:regulation of signaling;|Q8WWI1 E9PLH4 O15462 O95346 Q5TBK6 Q9UKC1 Q9UQM5 Q9Y6A7,LIM domain only protein 7,F-box only protein 20;LOMP;, PF00307;PF15949;PF00412;PF00595;, GO:0016324;GO:0009986;GO:0005737;GO:0005829;GO:0005925;GO:0005635;GO:0005634;GO:0000151;GO:0046872;GO:0004842;GO:0045944;GO:0043687;GO:0000209;GO:0016567;GO:0030155;GO:0023051;,  C:apical plasma membrane; C:cell surface; C:cytoplasm; C:cytosol; C:focal adhesion; C:nuclear envelope; C:nucleus; C:ubiquitin ligase complex;,  F:metal ion binding; F:ubiquitin-protein transferase activity;,  P:positive regulation of transcription by RNA polymerase II; P:post-translational protein modification; P:protein polyubiquitination; P:protein ubiquitination; P:regulation of cell adhesion; P:regulation of signaling;|Q8WWI1 E9PLH4 O15462 O95346 Q5TBK6 Q9UKC1 Q9UQM5 Q9Y6A7,LIM domain only protein 7,F-box only protein 20;LOMP;, PF00307;PF15949;PF00412;PF00595;, GO:0016324;GO:0009986;GO:0005737;GO:0005829;GO:0005925;GO:0005635;GO:0005634;GO:0000151;GO:0046872;GO:0004842;GO:0045944;GO:0043687;GO:0000209;GO:0016567;GO:0030155;GO:0023051;,  C:apical plasma membrane; C:cell surface; C:cytoplasm; C:cytosol; C:focal adhesion; C:nuclear envelope; C:nucleus; C:ubiquitin ligase complex;,  F:metal ion binding; F:ubiquitin-protein transferase activity;,  P:positive regulation of transcription by RNA polymerase II; P:post-translational protein modification; P:protein polyubiquitination; P:protein ubiquitination; P:regulation of cell adhesion; P:regulation of signaling;|Q8WWI1 E9PLH4 O15462 O95346 Q5TBK6 Q9UKC1 Q9UQM5 Q9Y6A7,LIM domain only protein 7,F-box only protein 20;LOMP;, PF00307;PF15949;PF00412;PF00595;, GO:0016324;GO:0009986;GO:0005737;GO:0005829;GO:0005925;GO:0005635;GO:0005634;GO:0000151;GO:0046872;GO:0004842;GO:0045944;GO:0043687;GO:0000209;GO:0016567;GO:0030155;GO:0023051;,  C:apical plasma membrane; C:cell surface; C:cytoplasm; C:cytosol; C:focal adhesion; C:nuclear envelope; C:nucleus; C:ubiquitin ligase complex;,  F:metal ion binding; F:ubiquitin-protein transferase activity;,  P:positive regulation of transcription by RNA polymerase II; P:post-translational protein modification; P:protein polyubiquitination; P:protein ubiquitination; P:regulation of cell adhesion; P:regulation of signaling;|Q8WWI1 E9PLH4 O15462 O95346 Q5TBK6 Q9UKC1 Q9UQM5 Q9Y6A7,LIM domain only protein 7,F-box only protein 20;LOMP;, PF00307;PF15949;PF00412;PF00595;, GO:0016324;GO:0009986;GO:0005737;GO:0005829;GO:0005925;GO:0005635;GO:0005634;GO:0000151;GO:0046872;GO:0004842;GO:0045944;GO:0043687;GO:0000209;GO:0016567;GO:0030155;GO:0023051;,  C:apical plasma membrane; C:cell surface; C:cytoplasm; C:cytosol; C:focal adhesion; C:nuclear envelope; C:nucleus; C:ubiquitin ligase complex;,  F:metal ion binding; F:ubiquitin-protein transferase activity;,  P:positive regulation of transcription by RNA polymerase II; P:post-translational protein modification; P:protein polyubiquitination; P:protein ubiquitination; P:regulation of cell adhesion; P:regulation of signaling;|Q8WWI1 E9PLH4 O15462 O95346 Q5TBK6 Q9UKC1 Q9UQM5 Q9Y6A7,LIM domain only protein 7,F-box only protein 20;LOMP;, PF00307;PF15949;PF00412;PF00595;, GO:0016324;GO:0009986;GO:0005737;GO:0005829;GO:0005925;GO:0005635;GO:0005634;GO:0000151;GO:0046872;GO:0004842;GO:0045944;GO:0043687;GO:0000209;GO:0016567;GO:0030155;GO:0023051;,  C:apical plasma membrane; C:cell surface; C:cytoplasm; C:cytosol; C:focal adhesion; C:nuclear envelope; C:nucleus; C:ubiquitin ligase complex;,  F:metal ion binding; F:ubiquitin-protein transferase activity;,  P:positive regulation of transcription by RNA polymerase II; P:post-translational protein modification; P:protein polyubiquitination; P:protein ubiquitination; P:regulation of cell adhesion; P:regulation of signaling;|Q8WWI1 E9PLH4 O15462 O95346 Q5TBK6 Q9UKC1 Q9UQM5 Q9Y6A7,LIM domain only protein 7,F-box only protein 20;LOMP;, PF00307;PF15949;PF00412;PF00595;, GO:0016324;GO:0009986;GO:0005737;GO:0005829;GO:0005925;GO:0005635;GO:0005634;GO:0000151;GO:0046872;GO:0004842;GO:0045944;GO:0043687;GO:0000209;GO:0016567;GO:0030155;GO:0023051;,  C:apical plasma membrane; C:cell surface; C:cytoplasm; C:cytosol; C:focal adhesion; C:nuclear envelope; C:nucleus; C:ubiquitin ligase complex;,  F:metal ion binding; F:ubiquitin-protein transferase activity;,  P:positive regulation of transcription by RNA polymerase II; P:post-translational protein modification; P:protein polyubiquitination; P:protein ubiquitination; P:regulation of cell adhesion; P:regulation of signaling;|Q8WWI1 E9PLH4 O15462 O95346 Q5TBK6 Q9UKC1 Q9UQM5 Q9Y6A7,LIM domain only protein 7,F-box only protein 20;LOMP;, PF00307;PF15949;PF00412;PF00595;, GO:0016324;GO:0009986;GO:0005737;GO:0005829;GO:0005925;GO:0005635;GO:0005634;GO:0000151;GO:0046872;GO:0004842;GO:0045944;GO:0043687;GO:0000209;GO:0016567;GO:0030155;GO:0023051;,  C:apical plasma membrane; C:cell surface; C:cytoplasm; C:cytosol; C:focal adhesion; C:nuclear envelope; C:nucleus; C:ubiquitin ligase complex;,  F:metal ion binding; F:ubiquitin-protein transferase activity;,  P:positive regulation of transcription by RNA polymerase II; P:post-translational protein modification; P:protein polyubiquitination; P:protein ubiquitination; P:regulation of cell adhesion; P:regulation of signaling;
scaffold1	indexed_genome	mRNA	33314901	33365068	.	-	.	ID=transcript_91;P15374 B2R970 Q5TBK8 Q6IBE9,Ubiquitin carboxyl-terminal hydrolase isozyme L3,Ubiquitin thioesterase L3;, PF01088;, GO:0005737;GO:0005829;GO:0005654;GO:0008234;GO:0008233;GO:0004843;GO:0043130;GO:0043687;GO:0030163;GO:0016579;GO:0016567;GO:0006511;,  C:cytoplasm; C:cytosol; C:nucleoplasm;,  F:cysteine-type peptidase activity; F:peptidase activity; F:thiol-dependent ubiquitin-specific protease activity; F:ubiquitin binding;,  P:post-translational protein modification; P:protein catabolic process; P:protein deubiquitination; P:protein ubiquitination; P:ubiquitin-dependent protein catabolic process;|P15374 B2R970 Q5TBK8 Q6IBE9,Ubiquitin carboxyl-terminal hydrolase isozyme L3,Ubiquitin thioesterase L3;, PF01088;, GO:0005737;GO:0005829;GO:0005654;GO:0008234;GO:0008233;GO:0004843;GO:0043130;GO:0043687;GO:0030163;GO:0016579;GO:0016567;GO:0006511;,  C:cytoplasm; C:cytosol; C:nucleoplasm;,  F:cysteine-type peptidase activity; F:peptidase activity; F:thiol-dependent ubiquitin-specific protease activity; F:ubiquitin binding;,  P:post-translational protein modification; P:protein catabolic process; P:protein deubiquitination; P:protein ubiquitination; P:ubiquitin-dependent protein catabolic process;|P15374 B2R970 Q5TBK8 Q6IBE9,Ubiquitin carboxyl-terminal hydrolase isozyme L3,Ubiquitin thioesterase L3;, PF01088;, GO:0005737;GO:0005829;GO:0005654;GO:0008234;GO:0008233;GO:0004843;GO:0043130;GO:0043687;GO:0030163;GO:0016579;GO:0016567;GO:0006511;,  C:cytoplasm; C:cytosol; C:nucleoplasm;,  F:cysteine-type peptidase activity; F:peptidase activity; F:thiol-dependent ubiquitin-specific protease activity; F:ubiquitin binding;,  P:post-translational protein modification; P:protein catabolic process; P:protein deubiquitination; P:protein ubiquitination; P:ubiquitin-dependent protein catabolic process;|P15374 B2R970 Q5TBK8 Q6IBE9,Ubiquitin carboxyl-terminal hydrolase isozyme L3,Ubiquitin thioesterase L3;, PF01088;, GO:0005737;GO:0005829;GO:0005654;GO:0008234;GO:0008233;GO:0004843;GO:0043130;GO:0043687;GO:0030163;GO:0016579;GO:0016567;GO:0006511;,  C:cytoplasm; C:cytosol; C:nucleoplasm;,  F:cysteine-type peptidase activity; F:peptidase activity; F:thiol-dependent ubiquitin-specific protease activity; F:ubiquitin binding;,  P:post-translational protein modification; P:protein catabolic process; P:protein deubiquitination; P:protein ubiquitination; P:ubiquitin-dependent protein catabolic process;
scaffold1	indexed_genome	mRNA	33370039	33391995	.	+	.	ID=transcript_92;Q7Z4G1 A6NF28 B7ZLN0 Q5TBK4,COMM domain-containing protein 6,, PF07258;, GO:0005737;GO:0005634;GO:0051059;GO:0032088;,  C:cytoplasm; C:nucleus;,  F:NF-kappaB binding;,  P:negative regulation of NF-kappaB transcription factor activity;|Q7Z4G1 A6NF28 B7ZLN0 Q5TBK4,COMM domain-containing protein 6,, PF07258;, GO:0005737;GO:0005634;GO:0051059;GO:0032088;,  C:cytoplasm; C:nucleus;,  F:NF-kappaB binding;,  P:negative regulation of NF-kappaB transcription factor activity;|Q7Z4G1 A6NF28 B7ZLN0 Q5TBK4,COMM domain-containing protein 6,, PF07258;, GO:0005737;GO:0005634;GO:0051059;GO:0032088;,  C:cytoplasm; C:nucleus;,  F:NF-kappaB binding;,  P:negative regulation of NF-kappaB transcription factor activity;
scaffold1	indexed_genome	mRNA	33552664	33639537	.	+	.	ID=transcript_93;O60343 A7E2X8 B4DU25 B4E235 B6ETN8 B6ETN9 Q5W0B9 Q68D14,TBC1 domain family member 4,Akt substrate of 160 kDa;, PF11830;PF00640;PF00566;, GO:0005829;GO:0031982;GO:0005096;GO:0090630;GO:0032869;GO:0006886;GO:0031339;GO:0016192;,  C:cytosol; C:vesicle;,  F:GTPase activator activity;,  P:activation of GTPase activity; P:cellular response to insulin stimulus; P:intracellular protein transport; P:negative regulation of vesicle fusion; P:vesicle-mediated transport;|O60343 A7E2X8 B4DU25 B4E235 B6ETN8 B6ETN9 Q5W0B9 Q68D14,TBC1 domain family member 4,Akt substrate of 160 kDa;, PF11830;PF00640;PF00566;, GO:0005829;GO:0031982;GO:0005096;GO:0090630;GO:0032869;GO:0006886;GO:0031339;GO:0016192;,  C:cytosol; C:vesicle;,  F:GTPase activator activity;,  P:activation of GTPase activity; P:cellular response to insulin stimulus; P:intracellular protein transport; P:negative regulation of vesicle fusion; P:vesicle-mediated transport;|O60343 A7E2X8 B4DU25 B4E235 B6ETN8 B6ETN9 Q5W0B9 Q68D14,TBC1 domain family member 4,Akt substrate of 160 kDa;, PF11830;PF00640;PF00566;, GO:0005829;GO:0031982;GO:0005096;GO:0090630;GO:0032869;GO:0006886;GO:0031339;GO:0016192;,  C:cytosol; C:vesicle;,  F:GTPase activator activity;,  P:activation of GTPase activity; P:cellular response to insulin stimulus; P:intracellular protein transport; P:negative regulation of vesicle fusion; P:vesicle-mediated transport;
scaffold1	indexed_genome	mRNA	35184010	35347174	.	+	.	ID=transcript_94;Q9Y4X4 A8K5T2 L0R3J4 Q5VZM7 Q9UHZ0,Krueppel-like factor 12,Transcriptional repressor AP-2rep;, PF00096;, GO:0000785;GO:0005829;GO:0005654;GO:0003677;GO:0003700;GO:0000981;GO:0001227;GO:0046872;GO:0000978;GO:1990837;GO:0000122;GO:0045944;GO:0006357;,  C:chromatin; C:cytosol; C:nucleoplasm;,  F:DNA binding; F:DNA-binding transcription factor activity; F:DNA-binding transcription factor activity, RNA polymerase II-specific; F:DNA-binding transcription repressor activity, RNA polymerase II-specific; F:metal ion binding; F:RNA polymerase II cis-regulatory region sequence-specific DNA binding; F:sequence-specific double-stranded DNA binding;,  P:negative regulation of transcription by RNA polymerase II; P:positive regulation of transcription by RNA polymerase II; P:regulation of transcription by RNA polymerase II;
scaffold1	indexed_genome	mRNA	35999685	36028363	.	-	.	ID=transcript_95;Q13887 A2TJX0 L0R3U5 L0R4T9 Q9UHP8,Krueppel-like factor 5,Basic transcription element-binding protein 2;Colon krueppel-like factor;GC-box-binding protein 2;Intestinal-enriched krueppel-like factor;Transcription factor BTEB2;, PF00096;, GO:0000785;GO:0005794;GO:0043231;GO:0005654;GO:0005667;GO:0001228;GO:0000981;GO:0046872;GO:0043426;GO:0000978;GO:1990837;GO:0001525;GO:0099156;GO:1990830;GO:0071407;GO:1901653;GO:0060576;GO:0030033;GO:0014908;GO:0000122;GO:0008284;GO:0045600;GO:1902895;GO:0045944;GO:0061586;GO:0032534;GO:0006357;GO:0014901;GO:0014816;,  C:chromatin; C:Golgi apparatus; C:intracellular membrane-bounded organelle; C:nucleoplasm; C:transcription regulator complex;,  F:DNA-binding transcription activator activity, RNA polymerase II-specific; F:DNA-binding transcription factor activity, RNA polymerase II-specific; F:metal ion binding; F:MRF binding; F:RNA polymerase II cis-regulatory region sequence-specific DNA binding; F:sequence-specific double-stranded DNA binding;,  P:angiogenesis; P:cell-cell signaling via exosome; P:cellular response to leukemia inhibitory factor; P:cellular response to organic cyclic compound; P:cellular response to peptide; P:intestinal epithelial cell development; P:microvillus assembly; P:myotube differentiation involved in skeletal muscle regeneration; P:negative regulation of transcription by RNA polymerase II; P:positive regulation of cell population proliferation; P:positive regulation of fat cell differentiation; P:positive regulation of pri-miRNA transcription by RNA polymerase II; P:positive regulation of transcription by RNA polymerase II; P:positive regulation of transcription by transcription factor localization; P:regulation of microvillus assembly; P:regulation of transcription by RNA polymerase II; P:satellite cell activation involved in skeletal muscle regeneration; P:skeletal muscle satellite cell differentiation;
scaffold1	indexed_genome	mRNA	36095963	36289811	.	-	.	ID=transcript_96;Q8WXW3 O95664 Q6U9V2 Q6UG50 Q86V07 Q96SF4,Progesterone-induced-blocking factor 1,Centrosomal protein of 90 kDa;, , GO:0034451;GO:0005813;GO:0005737;GO:0005615;GO:0005634;GO:0005136;GO:0042976;GO:0060271;GO:0002376;GO:0007080;GO:0090307;GO:0032695;GO:0032815;GO:0031393;GO:0042532;GO:1905515;GO:0032733;GO:0042531;GO:0071539;,  C:centriolar satellite; C:centrosome; C:cytoplasm; C:extracellular space; C:nucleus;,  F:interleukin-4 receptor binding;,  P:activation of Janus kinase activity; P:cilium assembly; P:immune system process; P:mitotic metaphase plate congression; P:mitotic spindle assembly; P:negative regulation of interleukin-12 production; P:negative regulation of natural killer cell activation; P:negative regulation of prostaglandin biosynthetic process; P:negative regulation of tyrosine phosphorylation of STAT protein; P:non-motile cilium assembly; P:positive regulation of interleukin-10 production; P:positive regulation of tyrosine phosphorylation of STAT protein; P:protein localization to centrosome;
scaffold1	indexed_genome	mRNA	36290106	36317341	.	+	.	ID=transcript_97;Q9Y2L1 A6NI21 B2RBL2 Q5W0P7 Q5W0P8 Q658Z7 Q7Z481 Q8WWI2 Q9UG36,Exosome complex exonuclease RRP44,Protein DIS3 homolog;Ribosomal RNA-processing protein 44;, PF17849;PF13638;PF00773;PF17216;PF17215;, GO:0000177;GO:0005829;GO:0000178;GO:0016020;GO:0000176;GO:0005654;GO:0000175;GO:0004519;GO:0005085;GO:0003723;GO:0071034;GO:0043928;GO:0043488;GO:0016075;GO:0006364;,  C:cytoplasmic exosome (RNase complex); C:cytosol; C:exosome (RNase complex); C:membrane; C:nuclear exosome (RNase complex); C:nucleoplasm;,  F:3'-5'-exoribonuclease activity; F:endonuclease activity; F:guanyl-nucleotide exchange factor activity; F:RNA binding;,  P:CUT catabolic process; P:exonucleolytic catabolism of deadenylated mRNA; P:regulation of mRNA stability; P:rRNA catabolic process; P:rRNA processing;|Q9Y2L1 A6NI21 B2RBL2 Q5W0P7 Q5W0P8 Q658Z7 Q7Z481 Q8WWI2 Q9UG36,Exosome complex exonuclease RRP44,Protein DIS3 homolog;Ribosomal RNA-processing protein 44;, PF17849;PF13638;PF00773;PF17216;PF17215;, GO:0000177;GO:0005829;GO:0000178;GO:0016020;GO:0000176;GO:0005654;GO:0000175;GO:0004519;GO:0005085;GO:0003723;GO:0071034;GO:0043928;GO:0043488;GO:0016075;GO:0006364;,  C:cytoplasmic exosome (RNase complex); C:cytosol; C:exosome (RNase complex); C:membrane; C:nuclear exosome (RNase complex); C:nucleoplasm;,  F:3'-5'-exoribonuclease activity; F:endonuclease activity; F:guanyl-nucleotide exchange factor activity; F:RNA binding;,  P:CUT catabolic process; P:exonucleolytic catabolism of deadenylated mRNA; P:regulation of mRNA stability; P:rRNA catabolic process; P:rRNA processing;|Q9Y2L1 A6NI21 B2RBL2 Q5W0P7 Q5W0P8 Q658Z7 Q7Z481 Q8WWI2 Q9UG36,Exosome complex exonuclease RRP44,Protein DIS3 homolog;Ribosomal RNA-processing protein 44;, PF17849;PF13638;PF00773;PF17216;PF17215;, GO:0000177;GO:0005829;GO:0000178;GO:0016020;GO:0000176;GO:0005654;GO:0000175;GO:0004519;GO:0005085;GO:0003723;GO:0071034;GO:0043928;GO:0043488;GO:0016075;GO:0006364;,  C:cytoplasmic exosome (RNase complex); C:cytosol; C:exosome (RNase complex); C:membrane; C:nuclear exosome (RNase complex); C:nucleoplasm;,  F:3'-5'-exoribonuclease activity; F:endonuclease activity; F:guanyl-nucleotide exchange factor activity; F:RNA binding;,  P:CUT catabolic process; P:exonucleolytic catabolism of deadenylated mRNA; P:regulation of mRNA stability; P:rRNA catabolic process; P:rRNA processing;|Q9Y2L1 A6NI21 B2RBL2 Q5W0P7 Q5W0P8 Q658Z7 Q7Z481 Q8WWI2 Q9UG36,Exosome complex exonuclease RRP44,Protein DIS3 homolog;Ribosomal RNA-processing protein 44;, PF17849;PF13638;PF00773;PF17216;PF17215;, GO:0000177;GO:0005829;GO:0000178;GO:0016020;GO:0000176;GO:0005654;GO:0000175;GO:0004519;GO:0005085;GO:0003723;GO:0071034;GO:0043928;GO:0043488;GO:0016075;GO:0006364;,  C:cytoplasmic exosome (RNase complex); C:cytosol; C:exosome (RNase complex); C:membrane; C:nuclear exosome (RNase complex); C:nucleoplasm;,  F:3'-5'-exoribonuclease activity; F:endonuclease activity; F:guanyl-nucleotide exchange factor activity; F:RNA binding;,  P:CUT catabolic process; P:exonucleolytic catabolism of deadenylated mRNA; P:regulation of mRNA stability; P:rRNA catabolic process; P:rRNA processing;|Q9Y2L1 A6NI21 B2RBL2 Q5W0P7 Q5W0P8 Q658Z7 Q7Z481 Q8WWI2 Q9UG36,Exosome complex exonuclease RRP44,Protein DIS3 homolog;Ribosomal RNA-processing protein 44;, PF17849;PF13638;PF00773;PF17216;PF17215;, GO:0000177;GO:0005829;GO:0000178;GO:0016020;GO:0000176;GO:0005654;GO:0000175;GO:0004519;GO:0005085;GO:0003723;GO:0071034;GO:0043928;GO:0043488;GO:0016075;GO:0006364;,  C:cytoplasmic exosome (RNase complex); C:cytosol; C:exosome (RNase complex); C:membrane; C:nuclear exosome (RNase complex); C:nucleoplasm;,  F:3'-5'-exoribonuclease activity; F:endonuclease activity; F:guanyl-nucleotide exchange factor activity; F:RNA binding;,  P:CUT catabolic process; P:exonucleolytic catabolism of deadenylated mRNA; P:regulation of mRNA stability; P:rRNA catabolic process; P:rRNA processing;|Q9Y2L1 A6NI21 B2RBL2 Q5W0P7 Q5W0P8 Q658Z7 Q7Z481 Q8WWI2 Q9UG36,Exosome complex exonuclease RRP44,Protein DIS3 homolog;Ribosomal RNA-processing protein 44;, PF17849;PF13638;PF00773;PF17216;PF17215;, GO:0000177;GO:0005829;GO:0000178;GO:0016020;GO:0000176;GO:0005654;GO:0000175;GO:0004519;GO:0005085;GO:0003723;GO:0071034;GO:0043928;GO:0043488;GO:0016075;GO:0006364;,  C:cytoplasmic exosome (RNase complex); C:cytosol; C:exosome (RNase complex); C:membrane; C:nuclear exosome (RNase complex); C:nucleoplasm;,  F:3'-5'-exoribonuclease activity; F:endonuclease activity; F:guanyl-nucleotide exchange factor activity; F:RNA binding;,  P:CUT catabolic process; P:exonucleolytic catabolism of deadenylated mRNA; P:regulation of mRNA stability; P:rRNA catabolic process; P:rRNA processing;|Q9Y2L1 A6NI21 B2RBL2 Q5W0P7 Q5W0P8 Q658Z7 Q7Z481 Q8WWI2 Q9UG36,Exosome complex exonuclease RRP44,Protein DIS3 homolog;Ribosomal RNA-processing protein 44;, PF17849;PF13638;PF00773;PF17216;PF17215;, GO:0000177;GO:0005829;GO:0000178;GO:0016020;GO:0000176;GO:0005654;GO:0000175;GO:0004519;GO:0005085;GO:0003723;GO:0071034;GO:0043928;GO:0043488;GO:0016075;GO:0006364;,  C:cytoplasmic exosome (RNase complex); C:cytosol; C:exosome (RNase complex); C:membrane; C:nuclear exosome (RNase complex); C:nucleoplasm;,  F:3'-5'-exoribonuclease activity; F:endonuclease activity; F:guanyl-nucleotide exchange factor activity; F:RNA binding;,  P:CUT catabolic process; P:exonucleolytic catabolism of deadenylated mRNA; P:regulation of mRNA stability; P:rRNA catabolic process; P:rRNA processing;
scaffold1	indexed_genome	mRNA	36318900	36327363	.	-	.	ID=transcript_98;Q6PGQ7 B4DQ30 Q5W0P3 Q5W0P4 Q86YC6 Q96IW9 Q9H640,Protein aurora borealis,, PF15280;, GO:0005737;GO:0005829;GO:0005634;GO:0019901;GO:0032147;GO:0051301;GO:0000086;GO:0007088;GO:0060236;GO:0032880;,  C:cytoplasm; C:cytosol; C:nucleus;,  F:protein kinase binding;,  P:activation of protein kinase activity; P:cell division; P:G2/M transition of mitotic cell cycle; P:regulation of mitotic nuclear division; P:regulation of mitotic spindle organization; P:regulation of protein localization;
scaffold1	indexed_genome	mRNA	36328515	36336890	.	-	.	ID=transcript_99;Q6PGQ7 B4DQ30 Q5W0P3 Q5W0P4 Q86YC6 Q96IW9 Q9H640,Protein aurora borealis,, PF15280;, GO:0005737;GO:0005829;GO:0005634;GO:0019901;GO:0032147;GO:0051301;GO:0000086;GO:0007088;GO:0060236;GO:0032880;,  C:cytoplasm; C:cytosol; C:nucleus;,  F:protein kinase binding;,  P:activation of protein kinase activity; P:cell division; P:G2/M transition of mitotic cell cycle; P:regulation of mitotic nuclear division; P:regulation of mitotic spindle organization; P:regulation of protein localization;
scaffold1	indexed_genome	mRNA	36341441	36357835	.	-	.	ID=transcript_100;Q6PGQ7 B4DQ30 Q5W0P3 Q5W0P4 Q86YC6 Q96IW9 Q9H640,Protein aurora borealis,, PF15280;, GO:0005737;GO:0005829;GO:0005634;GO:0019901;GO:0032147;GO:0051301;GO:0000086;GO:0007088;GO:0060236;GO:0032880;,  C:cytoplasm; C:cytosol; C:nucleus;,  F:protein kinase binding;,  P:activation of protein kinase activity; P:cell division; P:G2/M transition of mitotic cell cycle; P:regulation of mitotic nuclear division; P:regulation of mitotic spindle organization; P:regulation of protein localization;|Q08AG7 Q5W0P5,Mitotic-spindle organizing protein 1,Mitotic-spindle organizing protein associated with a ring of gamma-tubulin 1;, PF12554;, GO:0005813;GO:0005829;GO:0008274;GO:0031021;GO:0005819;GO:0033566;GO:0051415;GO:0090307;,  C:centrosome; C:cytosol; C:gamma-tubulin ring complex; C:interphase microtubule organizing center; C:spindle;, ,  P:gamma-tubulin complex localization; P:microtubule nucleation by interphase microtubule organizing center; P:mitotic spindle assembly;|Q08AG7 Q5W0P5,Mitotic-spindle organizing protein 1,Mitotic-spindle organizing protein associated with a ring of gamma-tubulin 1;, PF12554;, GO:0005813;GO:0005829;GO:0008274;GO:0031021;GO:0005819;GO:0033566;GO:0051415;GO:0090307;,  C:centrosome; C:cytosol; C:gamma-tubulin ring complex; C:interphase microtubule organizing center; C:spindle;, ,  P:gamma-tubulin complex localization; P:microtubule nucleation by interphase microtubule organizing center; P:mitotic spindle assembly;
scaffold1	indexed_genome	mRNA	37224248	37677416	.	+	.	ID=transcript_101;Q96SG4 Q9H524 Q9UMH4,Dachshund homolog 1,, PF02437;, GO:0005737;GO:0005634;GO:0005667;GO:0000981;GO:0001227;GO:0000978;GO:0000977;GO:0008283;GO:0046545;GO:0030336;GO:0060244;GO:2000279;GO:0048147;GO:0010944;GO:0000122;GO:0045892;GO:0033262;GO:0006357;GO:0007585;GO:0001967;,  C:cytoplasm; C:nucleus; C:transcription regulator complex;,  F:DNA-binding transcription factor activity, RNA polymerase II-specific; F:DNA-binding transcription repressor activity, RNA polymerase II-specific; F:RNA polymerase II cis-regulatory region sequence-specific DNA binding; F:RNA polymerase II transcription regulatory region sequence-specific DNA binding;,  P:cell population proliferation; P:development of primary female sexual characteristics; P:negative regulation of cell migration; P:negative regulation of cell proliferation involved in contact inhibition; P:negative regulation of DNA biosynthetic process; P:negative regulation of fibroblast proliferation; P:negative regulation of transcription by competitive promoter binding; P:negative regulation of transcription by RNA polymerase II; P:negative regulation of transcription, DNA-templated; P:regulation of nuclear cell cycle DNA replication; P:regulation of transcription by RNA polymerase II; P:respiratory gaseous exchange by respiratory system; P:suckling behavior;
scaffold1	indexed_genome	mRNA	42561970	43633124	.	+	.	ID=transcript_102;Q9HC56 A2A6U1 Q5VT83 Q7Z3U0 Q8N3K7,Protocadherin-9,, PF00028;PF08266;PF08374;, GO:0044291;GO:0030426;GO:0005887;GO:0005509;GO:0007155;GO:0030900;GO:0007156;,  C:cell-cell contact zone; C:growth cone; C:integral component of plasma membrane;,  F:calcium ion binding;,  P:cell adhesion; P:forebrain development; P:homophilic cell adhesion via plasma membrane adhesion molecules;|Q9HC56 A2A6U1 Q5VT83 Q7Z3U0 Q8N3K7,Protocadherin-9,, PF00028;PF08266;PF08374;, GO:0044291;GO:0030426;GO:0005887;GO:0005509;GO:0007155;GO:0030900;GO:0007156;,  C:cell-cell contact zone; C:growth cone; C:integral component of plasma membrane;,  F:calcium ion binding;,  P:cell adhesion; P:forebrain development; P:homophilic cell adhesion via plasma membrane adhesion molecules;|Q53H47 B4DY74 E7EN68 Q13579 Q1G668 Q96F41,Histone-lysine N-methyltransferase SETMAR {ECO:0000305},SET domain and mariner transposase fusion protein {ECO:0000305};, PF17906;PF05033;PF00856;PF01359;, GO:0005730;GO:0005634;GO:0035861;GO:0003677;GO:0044547;GO:0003690;GO:0004519;GO:0046975;GO:0042800;GO:0042803;GO:0003697;GO:0000014;GO:0008270;GO:0008283;GO:0000737;GO:0000729;GO:0015074;GO:0006303;GO:0097676;GO:0010452;GO:0051568;GO:0044774;GO:0071157;GO:2001251;GO:0090305;GO:2000373;GO:2001034;GO:0031297;,  C:nucleolus; C:nucleus; C:site of double-strand break;,  F:DNA binding; F:DNA topoisomerase binding; F:double-stranded DNA binding; F:endonuclease activity; F:histone methyltransferase activity (H3-K36 specific); F:histone methyltransferase activity (H3-K4 specific); F:protein homodimerization activity; F:single-stranded DNA binding; F:single-stranded DNA endodeoxyribonuclease activity; F:zinc ion binding;,  P:cell population proliferation; P:DNA catabolic process, endonucleolytic; P:DNA double-strand break processing; P:DNA integration; P:double-strand break repair via nonhomologous end joining; P:histone H3-K36 dimethylation; P:histone H3-K36 methylation; P:histone H3-K4 methylation; P:mitotic DNA integrity checkpoint; P:negative regulation of cell cycle arrest; P:negative regulation of chromosome organization; P:nucleic acid phosphodiester bond hydrolysis; P:positive regulation of DNA topoisomerase (ATP-hydrolyzing) activity; P:positive regulation of double-strand break repair via nonhomologous end joining; P:replication fork processing;|Q53H47 B4DY74 E7EN68 Q13579 Q1G668 Q96F41,Histone-lysine N-methyltransferase SETMAR {ECO:0000305},SET domain and mariner transposase fusion protein {ECO:0000305};, PF17906;PF05033;PF00856;PF01359;, GO:0005730;GO:0005634;GO:0035861;GO:0003677;GO:0044547;GO:0003690;GO:0004519;GO:0046975;GO:0042800;GO:0042803;GO:0003697;GO:0000014;GO:0008270;GO:0008283;GO:0000737;GO:0000729;GO:0015074;GO:0006303;GO:0097676;GO:0010452;GO:0051568;GO:0044774;GO:0071157;GO:2001251;GO:0090305;GO:2000373;GO:2001034;GO:0031297;,  C:nucleolus; C:nucleus; C:site of double-strand break;,  F:DNA binding; F:DNA topoisomerase binding; F:double-stranded DNA binding; F:endonuclease activity; F:histone methyltransferase activity (H3-K36 specific); F:histone methyltransferase activity (H3-K4 specific); F:protein homodimerization activity; F:single-stranded DNA binding; F:single-stranded DNA endodeoxyribonuclease activity; F:zinc ion binding;,  P:cell population proliferation; P:DNA catabolic process, endonucleolytic; P:DNA double-strand break processing; P:DNA integration; P:double-strand break repair via nonhomologous end joining; P:histone H3-K36 dimethylation; P:histone H3-K36 methylation; P:histone H3-K4 methylation; P:mitotic DNA integrity checkpoint; P:negative regulation of cell cycle arrest; P:negative regulation of chromosome organization; P:nucleic acid phosphodiester bond hydrolysis; P:positive regulation of DNA topoisomerase (ATP-hydrolyzing) activity; P:positive regulation of double-strand break repair via nonhomologous end joining; P:replication fork processing;
scaffold1	indexed_genome	mRNA	46468813	46494383	.	-	.	ID=transcript_103;Q9HC77 Q2KHM6 Q5JPD5 Q5T6R5 Q96KS5 Q9C067,Centromere protein J,Centrosomal P4.1-associated protein;LAG-3-associated protein;LYST-interacting protein 1;, PF07202;, GO:0005814;GO:0005813;GO:0005737;GO:0005829;GO:0008275;GO:0005874;GO:0005654;GO:0005634;GO:0005886;GO:0043015;GO:0042802;GO:0019904;GO:0019901;GO:0003713;GO:0015631;GO:0030954;GO:0051301;GO:0061511;GO:0007099;GO:0097711;GO:0060271;GO:0000086;GO:0007020;GO:0046785;GO:1903724;GO:1904951;GO:0046427;GO:0046599;GO:0010389;,  C:centriole; C:centrosome; C:cytoplasm; C:cytosol; C:gamma-tubulin small complex; C:microtubule; C:nucleoplasm; C:nucleus; C:plasma membrane;,  F:gamma-tubulin binding; F:identical protein binding; F:protein domain specific binding; F:protein kinase binding; F:transcription coactivator activity; F:tubulin binding;,  P:astral microtubule nucleation; P:cell division; P:centriole elongation; P:centriole replication; P:ciliary basal body-plasma membrane docking; P:cilium assembly; P:G2/M transition of mitotic cell cycle; P:microtubule nucleation; P:microtubule polymerization; P:positive regulation of centriole elongation; P:positive regulation of establishment of protein localization; P:positive regulation of receptor signaling pathway via JAK-STAT; P:regulation of centriole replication; P:regulation of G2/M transition of mitotic cell cycle;|Q9HC77 Q2KHM6 Q5JPD5 Q5T6R5 Q96KS5 Q9C067,Centromere protein J,Centrosomal P4.1-associated protein;LAG-3-associated protein;LYST-interacting protein 1;, PF07202;, GO:0005814;GO:0005813;GO:0005737;GO:0005829;GO:0008275;GO:0005874;GO:0005654;GO:0005634;GO:0005886;GO:0043015;GO:0042802;GO:0019904;GO:0019901;GO:0003713;GO:0015631;GO:0030954;GO:0051301;GO:0061511;GO:0007099;GO:0097711;GO:0060271;GO:0000086;GO:0007020;GO:0046785;GO:1903724;GO:1904951;GO:0046427;GO:0046599;GO:0010389;,  C:centriole; C:centrosome; C:cytoplasm; C:cytosol; C:gamma-tubulin small complex; C:microtubule; C:nucleoplasm; C:nucleus; C:plasma membrane;,  F:gamma-tubulin binding; F:identical protein binding; F:protein domain specific binding; F:protein kinase binding; F:transcription coactivator activity; F:tubulin binding;,  P:astral microtubule nucleation; P:cell division; P:centriole elongation; P:centriole replication; P:ciliary basal body-plasma membrane docking; P:cilium assembly; P:G2/M transition of mitotic cell cycle; P:microtubule nucleation; P:microtubule polymerization; P:positive regulation of centriole elongation; P:positive regulation of establishment of protein localization; P:positive regulation of receptor signaling pathway via JAK-STAT; P:regulation of centriole replication; P:regulation of G2/M transition of mitotic cell cycle;
scaffold1	indexed_genome	mRNA	46494392	46506057	.	+	.	ID=transcript_104;Q9HC77 Q2KHM6 Q5JPD5 Q5T6R5 Q96KS5 Q9C067,Centromere protein J,Centrosomal P4.1-associated protein;LAG-3-associated protein;LYST-interacting protein 1;, PF07202;, GO:0005814;GO:0005813;GO:0005737;GO:0005829;GO:0008275;GO:0005874;GO:0005654;GO:0005634;GO:0005886;GO:0043015;GO:0042802;GO:0019904;GO:0019901;GO:0003713;GO:0015631;GO:0030954;GO:0051301;GO:0061511;GO:0007099;GO:0097711;GO:0060271;GO:0000086;GO:0007020;GO:0046785;GO:1903724;GO:1904951;GO:0046427;GO:0046599;GO:0010389;,  C:centriole; C:centrosome; C:cytoplasm; C:cytosol; C:gamma-tubulin small complex; C:microtubule; C:nucleoplasm; C:nucleus; C:plasma membrane;,  F:gamma-tubulin binding; F:identical protein binding; F:protein domain specific binding; F:protein kinase binding; F:transcription coactivator activity; F:tubulin binding;,  P:astral microtubule nucleation; P:cell division; P:centriole elongation; P:centriole replication; P:ciliary basal body-plasma membrane docking; P:cilium assembly; P:G2/M transition of mitotic cell cycle; P:microtubule nucleation; P:microtubule polymerization; P:positive regulation of centriole elongation; P:positive regulation of establishment of protein localization; P:positive regulation of receptor signaling pathway via JAK-STAT; P:regulation of centriole replication; P:regulation of G2/M transition of mitotic cell cycle;|Q9HC77 Q2KHM6 Q5JPD5 Q5T6R5 Q96KS5 Q9C067,Centromere protein J,Centrosomal P4.1-associated protein;LAG-3-associated protein;LYST-interacting protein 1;, PF07202;, GO:0005814;GO:0005813;GO:0005737;GO:0005829;GO:0008275;GO:0005874;GO:0005654;GO:0005634;GO:0005886;GO:0043015;GO:0042802;GO:0019904;GO:0019901;GO:0003713;GO:0015631;GO:0030954;GO:0051301;GO:0061511;GO:0007099;GO:0097711;GO:0060271;GO:0000086;GO:0007020;GO:0046785;GO:1903724;GO:1904951;GO:0046427;GO:0046599;GO:0010389;,  C:centriole; C:centrosome; C:cytoplasm; C:cytosol; C:gamma-tubulin small complex; C:microtubule; C:nucleoplasm; C:nucleus; C:plasma membrane;,  F:gamma-tubulin binding; F:identical protein binding; F:protein domain specific binding; F:protein kinase binding; F:transcription coactivator activity; F:tubulin binding;,  P:astral microtubule nucleation; P:cell division; P:centriole elongation; P:centriole replication; P:ciliary basal body-plasma membrane docking; P:cilium assembly; P:G2/M transition of mitotic cell cycle; P:microtubule nucleation; P:microtubule polymerization; P:positive regulation of centriole elongation; P:positive regulation of establishment of protein localization; P:positive regulation of receptor signaling pathway via JAK-STAT; P:regulation of centriole replication; P:regulation of G2/M transition of mitotic cell cycle;
scaffold1	indexed_genome	mRNA	46519184	46561852	.	+	.	ID=transcript_105;Q9UKK3 O75903 Q14682 Q5QNZ9 Q9H1M6,Protein mono-ADP-ribosyltransferase PARP4 {ECO:0000305},193 kDa vault protein {ECO:0000303|PubMed:10477748};ADP-ribosyltransferase diphtheria toxin-like 4 {ECO:0000303|PubMed:20106667};PARP-related/IalphaI-related H5/proline-rich {ECO:0000303|PubMed:10100603};Poly [ADP-ribose] polymerase 4 {ECO:0000303|PubMed:20106667};Vault poly(ADP-ribose) polymerase {ECO:0000303|PubMed:10477748};, PF00533;PF00644;PF08487;PF00092;, GO:0005737;GO:0005829;GO:0070062;GO:0016020;GO:0005634;GO:1990904;GO:0005876;GO:0003677;GO:0019899;GO:0003950;GO:1990404;GO:0008219;GO:0006464;GO:0006974;GO:0006281;GO:0006954;GO:0006471;GO:0140289;GO:0051972;GO:0042493;,  C:cytoplasm; C:cytosol; C:extracellular exosome; C:membrane; C:nucleus; C:ribonucleoprotein complex; C:spindle microtubule;,  F:DNA binding; F:enzyme binding; F:NAD+ ADP-ribosyltransferase activity; F:protein ADP-ribosylase activity;,  P:cell death; P:cellular protein modification process; P:cellular response to DNA damage stimulus; P:DNA repair; P:inflammatory response; P:protein ADP-ribosylation; P:protein mono-ADP-ribosylation; P:regulation of telomerase activity; P:response to drug;|Q9UKK3 O75903 Q14682 Q5QNZ9 Q9H1M6,Protein mono-ADP-ribosyltransferase PARP4 {ECO:0000305},193 kDa vault protein {ECO:0000303|PubMed:10477748};ADP-ribosyltransferase diphtheria toxin-like 4 {ECO:0000303|PubMed:20106667};PARP-related/IalphaI-related H5/proline-rich {ECO:0000303|PubMed:10100603};Poly [ADP-ribose] polymerase 4 {ECO:0000303|PubMed:20106667};Vault poly(ADP-ribose) polymerase {ECO:0000303|PubMed:10477748};, PF00533;PF00644;PF08487;PF00092;, GO:0005737;GO:0005829;GO:0070062;GO:0016020;GO:0005634;GO:1990904;GO:0005876;GO:0003677;GO:0019899;GO:0003950;GO:1990404;GO:0008219;GO:0006464;GO:0006974;GO:0006281;GO:0006954;GO:0006471;GO:0140289;GO:0051972;GO:0042493;,  C:cytoplasm; C:cytosol; C:extracellular exosome; C:membrane; C:nucleus; C:ribonucleoprotein complex; C:spindle microtubule;,  F:DNA binding; F:enzyme binding; F:NAD+ ADP-ribosyltransferase activity; F:protein ADP-ribosylase activity;,  P:cell death; P:cellular protein modification process; P:cellular response to DNA damage stimulus; P:DNA repair; P:inflammatory response; P:protein ADP-ribosylation; P:protein mono-ADP-ribosylation; P:regulation of telomerase activity; P:response to drug;|Q9UKK3 O75903 Q14682 Q5QNZ9 Q9H1M6,Protein mono-ADP-ribosyltransferase PARP4 {ECO:0000305},193 kDa vault protein {ECO:0000303|PubMed:10477748};ADP-ribosyltransferase diphtheria toxin-like 4 {ECO:0000303|PubMed:20106667};PARP-related/IalphaI-related H5/proline-rich {ECO:0000303|PubMed:10100603};Poly [ADP-ribose] polymerase 4 {ECO:0000303|PubMed:20106667};Vault poly(ADP-ribose) polymerase {ECO:0000303|PubMed:10477748};, PF00533;PF00644;PF08487;PF00092;, GO:0005737;GO:0005829;GO:0070062;GO:0016020;GO:0005634;GO:1990904;GO:0005876;GO:0003677;GO:0019899;GO:0003950;GO:1990404;GO:0008219;GO:0006464;GO:0006974;GO:0006281;GO:0006954;GO:0006471;GO:0140289;GO:0051972;GO:0042493;,  C:cytoplasm; C:cytosol; C:extracellular exosome; C:membrane; C:nucleus; C:ribonucleoprotein complex; C:spindle microtubule;,  F:DNA binding; F:enzyme binding; F:NAD+ ADP-ribosyltransferase activity; F:protein ADP-ribosylase activity;,  P:cell death; P:cellular protein modification process; P:cellular response to DNA damage stimulus; P:DNA repair; P:inflammatory response; P:protein ADP-ribosylation; P:protein mono-ADP-ribosylation; P:regulation of telomerase activity; P:response to drug;
scaffold1	indexed_genome	mRNA	46563689	46564391	.	+	.	ID=transcript_106;Q9UKK3 O75903 Q14682 Q5QNZ9 Q9H1M6,Protein mono-ADP-ribosyltransferase PARP4 {ECO:0000305},193 kDa vault protein {ECO:0000303|PubMed:10477748};ADP-ribosyltransferase diphtheria toxin-like 4 {ECO:0000303|PubMed:20106667};PARP-related/IalphaI-related H5/proline-rich {ECO:0000303|PubMed:10100603};Poly [ADP-ribose] polymerase 4 {ECO:0000303|PubMed:20106667};Vault poly(ADP-ribose) polymerase {ECO:0000303|PubMed:10477748};, PF00533;PF00644;PF08487;PF00092;, GO:0005737;GO:0005829;GO:0070062;GO:0016020;GO:0005634;GO:1990904;GO:0005876;GO:0003677;GO:0019899;GO:0003950;GO:1990404;GO:0008219;GO:0006464;GO:0006974;GO:0006281;GO:0006954;GO:0006471;GO:0140289;GO:0051972;GO:0042493;,  C:cytoplasm; C:cytosol; C:extracellular exosome; C:membrane; C:nucleus; C:ribonucleoprotein complex; C:spindle microtubule;,  F:DNA binding; F:enzyme binding; F:NAD+ ADP-ribosyltransferase activity; F:protein ADP-ribosylase activity;,  P:cell death; P:cellular protein modification process; P:cellular response to DNA damage stimulus; P:DNA repair; P:inflammatory response; P:protein ADP-ribosylation; P:protein mono-ADP-ribosylation; P:regulation of telomerase activity; P:response to drug;
scaffold1	indexed_genome	mRNA	46564483	46565793	.	+	.	ID=transcript_107;Q9UKK3 O75903 Q14682 Q5QNZ9 Q9H1M6,Protein mono-ADP-ribosyltransferase PARP4 {ECO:0000305},193 kDa vault protein {ECO:0000303|PubMed:10477748};ADP-ribosyltransferase diphtheria toxin-like 4 {ECO:0000303|PubMed:20106667};PARP-related/IalphaI-related H5/proline-rich {ECO:0000303|PubMed:10100603};Poly [ADP-ribose] polymerase 4 {ECO:0000303|PubMed:20106667};Vault poly(ADP-ribose) polymerase {ECO:0000303|PubMed:10477748};, PF00533;PF00644;PF08487;PF00092;, GO:0005737;GO:0005829;GO:0070062;GO:0016020;GO:0005634;GO:1990904;GO:0005876;GO:0003677;GO:0019899;GO:0003950;GO:1990404;GO:0008219;GO:0006464;GO:0006974;GO:0006281;GO:0006954;GO:0006471;GO:0140289;GO:0051972;GO:0042493;,  C:cytoplasm; C:cytosol; C:extracellular exosome; C:membrane; C:nucleus; C:ribonucleoprotein complex; C:spindle microtubule;,  F:DNA binding; F:enzyme binding; F:NAD+ ADP-ribosyltransferase activity; F:protein ADP-ribosylase activity;,  P:cell death; P:cellular protein modification process; P:cellular response to DNA damage stimulus; P:DNA repair; P:inflammatory response; P:protein ADP-ribosylation; P:protein mono-ADP-ribosylation; P:regulation of telomerase activity; P:response to drug;
scaffold1	indexed_genome	mRNA	46570937	46587058	.	-	.	ID=transcript_108;Q9UKK3 O75903 Q14682 Q5QNZ9 Q9H1M6,Protein mono-ADP-ribosyltransferase PARP4 {ECO:0000305},193 kDa vault protein {ECO:0000303|PubMed:10477748};ADP-ribosyltransferase diphtheria toxin-like 4 {ECO:0000303|PubMed:20106667};PARP-related/IalphaI-related H5/proline-rich {ECO:0000303|PubMed:10100603};Poly [ADP-ribose] polymerase 4 {ECO:0000303|PubMed:20106667};Vault poly(ADP-ribose) polymerase {ECO:0000303|PubMed:10477748};, PF00533;PF00644;PF08487;PF00092;, GO:0005737;GO:0005829;GO:0070062;GO:0016020;GO:0005634;GO:1990904;GO:0005876;GO:0003677;GO:0019899;GO:0003950;GO:1990404;GO:0008219;GO:0006464;GO:0006974;GO:0006281;GO:0006954;GO:0006471;GO:0140289;GO:0051972;GO:0042493;,  C:cytoplasm; C:cytosol; C:extracellular exosome; C:membrane; C:nucleus; C:ribonucleoprotein complex; C:spindle microtubule;,  F:DNA binding; F:enzyme binding; F:NAD+ ADP-ribosyltransferase activity; F:protein ADP-ribosylase activity;,  P:cell death; P:cellular protein modification process; P:cellular response to DNA damage stimulus; P:DNA repair; P:inflammatory response; P:protein ADP-ribosylation; P:protein mono-ADP-ribosylation; P:regulation of telomerase activity; P:response to drug;|Q9UKK3 O75903 Q14682 Q5QNZ9 Q9H1M6,Protein mono-ADP-ribosyltransferase PARP4 {ECO:0000305},193 kDa vault protein {ECO:0000303|PubMed:10477748};ADP-ribosyltransferase diphtheria toxin-like 4 {ECO:0000303|PubMed:20106667};PARP-related/IalphaI-related H5/proline-rich {ECO:0000303|PubMed:10100603};Poly [ADP-ribose] polymerase 4 {ECO:0000303|PubMed:20106667};Vault poly(ADP-ribose) polymerase {ECO:0000303|PubMed:10477748};, PF00533;PF00644;PF08487;PF00092;, GO:0005737;GO:0005829;GO:0070062;GO:0016020;GO:0005634;GO:1990904;GO:0005876;GO:0003677;GO:0019899;GO:0003950;GO:1990404;GO:0008219;GO:0006464;GO:0006974;GO:0006281;GO:0006954;GO:0006471;GO:0140289;GO:0051972;GO:0042493;,  C:cytoplasm; C:cytosol; C:extracellular exosome; C:membrane; C:nucleus; C:ribonucleoprotein complex; C:spindle microtubule;,  F:DNA binding; F:enzyme binding; F:NAD+ ADP-ribosyltransferase activity; F:protein ADP-ribosylase activity;,  P:cell death; P:cellular protein modification process; P:cellular response to DNA damage stimulus; P:DNA repair; P:inflammatory response; P:protein ADP-ribosylation; P:protein mono-ADP-ribosylation; P:regulation of telomerase activity; P:response to drug;
scaffold1	indexed_genome	mRNA	46588269	46639473	.	+	.	ID=transcript_109;Q99549 B7Z6F9 Q5JPE5 Q5JTQ0 Q86TK3 Q96MK4 Q9BTP1,M-phase phosphoprotein 8,Two hybrid-associated protein 3 with RanBPM {ECO:0000303|PubMed:12559565};, PF12796;PF00385;, GO:0005737;GO:0005829;GO:0000792;GO:0005730;GO:0005654;GO:0000786;GO:0005634;GO:0005886;GO:0003682;GO:0035064;GO:0045814;GO:0045869;GO:0045892;GO:0090309;GO:0044030;,  C:cytoplasm; C:cytosol; C:heterochromatin; C:nucleolus; C:nucleoplasm; C:nucleosome; C:nucleus; C:plasma membrane;,  F:chromatin binding; F:methylated histone binding;,  P:negative regulation of gene expression, epigenetic; P:negative regulation of single stranded viral RNA replication via double stranded DNA intermediate; P:negative regulation of transcription, DNA-templated; P:positive regulation of DNA methylation-dependent heterochromatin assembly; P:regulation of DNA methylation;|Q8TBQ9 Q0P692,Protein kish-A,Transmembrane protein 167;Transmembrane protein 167A;, PF06842;, GO:0005794;GO:0000139;GO:0016021;GO:0045054;GO:0046907;GO:0009306;,  C:Golgi apparatus; C:Golgi membrane; C:integral component of membrane;, ,  P:constitutive secretory pathway; P:intracellular transport; P:protein secretion;|Q99549 B7Z6F9 Q5JPE5 Q5JTQ0 Q86TK3 Q96MK4 Q9BTP1,M-phase phosphoprotein 8,Two hybrid-associated protein 3 with RanBPM {ECO:0000303|PubMed:12559565};, PF12796;PF00385;, GO:0005737;GO:0005829;GO:0000792;GO:0005730;GO:0005654;GO:0000786;GO:0005634;GO:0005886;GO:0003682;GO:0035064;GO:0045814;GO:0045869;GO:0045892;GO:0090309;GO:0044030;,  C:cytoplasm; C:cytosol; C:heterochromatin; C:nucleolus; C:nucleoplasm; C:nucleosome; C:nucleus; C:plasma membrane;,  F:chromatin binding; F:methylated histone binding;,  P:negative regulation of gene expression, epigenetic; P:negative regulation of single stranded viral RNA replication via double stranded DNA intermediate; P:negative regulation of transcription, DNA-templated; P:positive regulation of DNA methylation-dependent heterochromatin assembly; P:regulation of DNA methylation;|Q99549 B7Z6F9 Q5JPE5 Q5JTQ0 Q86TK3 Q96MK4 Q9BTP1,M-phase phosphoprotein 8,Two hybrid-associated protein 3 with RanBPM {ECO:0000303|PubMed:12559565};, PF12796;PF00385;, GO:0005737;GO:0005829;GO:0000792;GO:0005730;GO:0005654;GO:0000786;GO:0005634;GO:0005886;GO:0003682;GO:0035064;GO:0045814;GO:0045869;GO:0045892;GO:0090309;GO:0044030;,  C:cytoplasm; C:cytosol; C:heterochromatin; C:nucleolus; C:nucleoplasm; C:nucleosome; C:nucleus; C:plasma membrane;,  F:chromatin binding; F:methylated histone binding;,  P:negative regulation of gene expression, epigenetic; P:negative regulation of single stranded viral RNA replication via double stranded DNA intermediate; P:negative regulation of transcription, DNA-templated; P:positive regulation of DNA methylation-dependent heterochromatin assembly; P:regulation of DNA methylation;|Q99549 B7Z6F9 Q5JPE5 Q5JTQ0 Q86TK3 Q96MK4 Q9BTP1,M-phase phosphoprotein 8,Two hybrid-associated protein 3 with RanBPM {ECO:0000303|PubMed:12559565};, PF12796;PF00385;, GO:0005737;GO:0005829;GO:0000792;GO:0005730;GO:0005654;GO:0000786;GO:0005634;GO:0005886;GO:0003682;GO:0035064;GO:0045814;GO:0045869;GO:0045892;GO:0090309;GO:0044030;,  C:cytoplasm; C:cytosol; C:heterochromatin; C:nucleolus; C:nucleoplasm; C:nucleosome; C:nucleus; C:plasma membrane;,  F:chromatin binding; F:methylated histone binding;,  P:negative regulation of gene expression, epigenetic; P:negative regulation of single stranded viral RNA replication via double stranded DNA intermediate; P:negative regulation of transcription, DNA-templated; P:positive regulation of DNA methylation-dependent heterochromatin assembly; P:regulation of DNA methylation;|Q99549 B7Z6F9 Q5JPE5 Q5JTQ0 Q86TK3 Q96MK4 Q9BTP1,M-phase phosphoprotein 8,Two hybrid-associated protein 3 with RanBPM {ECO:0000303|PubMed:12559565};, PF12796;PF00385;, GO:0005737;GO:0005829;GO:0000792;GO:0005730;GO:0005654;GO:0000786;GO:0005634;GO:0005886;GO:0003682;GO:0035064;GO:0045814;GO:0045869;GO:0045892;GO:0090309;GO:0044030;,  C:cytoplasm; C:cytosol; C:heterochromatin; C:nucleolus; C:nucleoplasm; C:nucleosome; C:nucleus; C:plasma membrane;,  F:chromatin binding; F:methylated histone binding;,  P:negative regulation of gene expression, epigenetic; P:negative regulation of single stranded viral RNA replication via double stranded DNA intermediate; P:negative regulation of transcription, DNA-templated; P:positive regulation of DNA methylation-dependent heterochromatin assembly; P:regulation of DNA methylation;|Q99549 B7Z6F9 Q5JPE5 Q5JTQ0 Q86TK3 Q96MK4 Q9BTP1,M-phase phosphoprotein 8,Two hybrid-associated protein 3 with RanBPM {ECO:0000303|PubMed:12559565};, PF12796;PF00385;, GO:0005737;GO:0005829;GO:0000792;GO:0005730;GO:0005654;GO:0000786;GO:0005634;GO:0005886;GO:0003682;GO:0035064;GO:0045814;GO:0045869;GO:0045892;GO:0090309;GO:0044030;,  C:cytoplasm; C:cytosol; C:heterochromatin; C:nucleolus; C:nucleoplasm; C:nucleosome; C:nucleus; C:plasma membrane;,  F:chromatin binding; F:methylated histone binding;,  P:negative regulation of gene expression, epigenetic; P:negative regulation of single stranded viral RNA replication via double stranded DNA intermediate; P:negative regulation of transcription, DNA-templated; P:positive regulation of DNA methylation-dependent heterochromatin assembly; P:regulation of DNA methylation;
scaffold1	indexed_genome	mRNA	46661286	46706947	.	-	.	ID=transcript_110;Q8WXF1 Q5JTQ3 Q8NCZ9 Q8WXE8 Q9NV36,Paraspeckle component 1,Paraspeckle protein 1;, PF08075;PF00076;, GO:0005737;GO:0001650;GO:0016363;GO:0016607;GO:0005654;GO:0005634;GO:0003676;GO:0003723;GO:0000976;GO:0002218;GO:0045087;GO:0000398;GO:0045892;GO:0042752;GO:0006355;GO:0048511;,  C:cytoplasm; C:fibrillar center; C:nuclear matrix; C:nuclear speck; C:nucleoplasm; C:nucleus;,  F:nucleic acid binding; F:RNA binding; F:transcription regulatory region sequence-specific DNA binding;,  P:activation of innate immune response; P:innate immune response; P:mRNA splicing, via spliceosome; P:negative regulation of transcription, DNA-templated; P:regulation of circadian rhythm; P:regulation of transcription, DNA-templated; P:rhythmic process;|Q8WXF1 Q5JTQ3 Q8NCZ9 Q8WXE8 Q9NV36,Paraspeckle component 1,Paraspeckle protein 1;, PF08075;PF00076;, GO:0005737;GO:0001650;GO:0016363;GO:0016607;GO:0005654;GO:0005634;GO:0003676;GO:0003723;GO:0000976;GO:0002218;GO:0045087;GO:0000398;GO:0045892;GO:0042752;GO:0006355;GO:0048511;,  C:cytoplasm; C:fibrillar center; C:nuclear matrix; C:nuclear speck; C:nucleoplasm; C:nucleus;,  F:nucleic acid binding; F:RNA binding; F:transcription regulatory region sequence-specific DNA binding;,  P:activation of innate immune response; P:innate immune response; P:mRNA splicing, via spliceosome; P:negative regulation of transcription, DNA-templated; P:regulation of circadian rhythm; P:regulation of transcription, DNA-templated; P:rhythmic process;|Q04837,Single-stranded DNA-binding protein, mitochondrial,PWP1-interacting protein 17;, PF00436;, GO:0070062;GO:0005759;GO:0042645;GO:0005739;GO:0009295;GO:0005634;GO:0003682;GO:0042802;GO:0003723;GO:0003697;GO:0006268;GO:0006264;GO:0070584;GO:0007005;GO:1905776;GO:0051096;,  C:extracellular exosome; C:mitochondrial matrix; C:mitochondrial nucleoid; C:mitochondrion; C:nucleoid; C:nucleus;,  F:chromatin binding; F:identical protein binding; F:RNA binding; F:single-stranded DNA binding;,  P:DNA unwinding involved in DNA replication; P:mitochondrial DNA replication; P:mitochondrion morphogenesis; P:mitochondrion organization; P:positive regulation of DNA helicase activity; P:positive regulation of helicase activity;|Q8WXF1 Q5JTQ3 Q8NCZ9 Q8WXE8 Q9NV36,Paraspeckle component 1,Paraspeckle protein 1;, PF08075;PF00076;, GO:0005737;GO:0001650;GO:0016363;GO:0016607;GO:0005654;GO:0005634;GO:0003676;GO:0003723;GO:0000976;GO:0002218;GO:0045087;GO:0000398;GO:0045892;GO:0042752;GO:0006355;GO:0048511;,  C:cytoplasm; C:fibrillar center; C:nuclear matrix; C:nuclear speck; C:nucleoplasm; C:nucleus;,  F:nucleic acid binding; F:RNA binding; F:transcription regulatory region sequence-specific DNA binding;,  P:activation of innate immune response; P:innate immune response; P:mRNA splicing, via spliceosome; P:negative regulation of transcription, DNA-templated; P:regulation of circadian rhythm; P:regulation of transcription, DNA-templated; P:rhythmic process;
scaffold1	indexed_genome	mRNA	46715521	46740074	.	-	.	ID=transcript_111;Q9UJ78 B2R6V1 Q5T6E1 Q5T6E2 Q5T6E4 Q96IY6 Q9NZY5 Q9UBW0 Q9UJ77,Zinc finger MYM-type protein 5,Zinc finger protein 198-like 1;Zinc finger protein 237;, PF06467;, GO:0005634;GO:0008270;GO:0000122;,  C:nucleus;,  F:zinc ion binding;,  P:negative regulation of transcription by RNA polymerase II;|Q9UJ78 B2R6V1 Q5T6E1 Q5T6E2 Q5T6E4 Q96IY6 Q9NZY5 Q9UBW0 Q9UJ77,Zinc finger MYM-type protein 5,Zinc finger protein 198-like 1;Zinc finger protein 237;, PF06467;, GO:0005634;GO:0008270;GO:0000122;,  C:nucleus;,  F:zinc ion binding;,  P:negative regulation of transcription by RNA polymerase II;|Q8NE39 Q9H0V5 Q9H538 Q9UEU2,Zinc finger MYM-type protein 2,Fused in myeloproliferative disorders protein;Rearranged in atypical myeloproliferative disorder protein;Zinc finger protein 198;, PF12012;PF06467;, GO:0005829;GO:0016605;GO:0031624;GO:0008270;,  C:cytosol; C:PML body;,  F:ubiquitin conjugating enzyme binding; F:zinc ion binding;|Q9UJ78 B2R6V1 Q5T6E1 Q5T6E2 Q5T6E4 Q96IY6 Q9NZY5 Q9UBW0 Q9UJ77,Zinc finger MYM-type protein 5,Zinc finger protein 198-like 1;Zinc finger protein 237;, PF06467;, GO:0005634;GO:0008270;GO:0000122;,  C:nucleus;,  F:zinc ion binding;,  P:negative regulation of transcription by RNA polymerase II;|Q9UJ78 B2R6V1 Q5T6E1 Q5T6E2 Q5T6E4 Q96IY6 Q9NZY5 Q9UBW0 Q9UJ77,Zinc finger MYM-type protein 5,Zinc finger protein 198-like 1;Zinc finger protein 237;, PF06467;, GO:0005634;GO:0008270;GO:0000122;,  C:nucleus;,  F:zinc ion binding;,  P:negative regulation of transcription by RNA polymerase II;|Q9UJ78 B2R6V1 Q5T6E1 Q5T6E2 Q5T6E4 Q96IY6 Q9NZY5 Q9UBW0 Q9UJ77,Zinc finger MYM-type protein 5,Zinc finger protein 198-like 1;Zinc finger protein 237;, PF06467;, GO:0005634;GO:0008270;GO:0000122;,  C:nucleus;,  F:zinc ion binding;,  P:negative regulation of transcription by RNA polymerase II;|Q8NE39 Q9H0V5 Q9H538 Q9UEU2,Zinc finger MYM-type protein 2,Fused in myeloproliferative disorders protein;Rearranged in atypical myeloproliferative disorder protein;Zinc finger protein 198;, PF12012;PF06467;, GO:0005829;GO:0016605;GO:0031624;GO:0008270;,  C:cytosol; C:PML body;,  F:ubiquitin conjugating enzyme binding; F:zinc ion binding;|Q8NE39 Q9H0V5 Q9H538 Q9UEU2,Zinc finger MYM-type protein 2,Fused in myeloproliferative disorders protein;Rearranged in atypical myeloproliferative disorder protein;Zinc finger protein 198;, PF12012;PF06467;, GO:0005829;GO:0016605;GO:0031624;GO:0008270;,  C:cytosol; C:PML body;,  F:ubiquitin conjugating enzyme binding; F:zinc ion binding;|Q8NE39 Q9H0V5 Q9H538 Q9UEU2,Zinc finger MYM-type protein 2,Fused in myeloproliferative disorders protein;Rearranged in atypical myeloproliferative disorder protein;Zinc finger protein 198;, PF12012;PF06467;, GO:0005829;GO:0016605;GO:0031624;GO:0008270;,  C:cytosol; C:PML body;,  F:ubiquitin conjugating enzyme binding; F:zinc ion binding;
scaffold1	indexed_genome	mRNA	46840505	46852365	.	+	.	ID=transcript_112;Q8NE39 Q9H0V5 Q9H538 Q9UEU2,Zinc finger MYM-type protein 2,Fused in myeloproliferative disorders protein;Rearranged in atypical myeloproliferative disorder protein;Zinc finger protein 198;, PF12012;PF06467;, GO:0005829;GO:0016605;GO:0031624;GO:0008270;,  C:cytosol; C:PML body;,  F:ubiquitin conjugating enzyme binding; F:zinc ion binding;|Q8NE39 Q9H0V5 Q9H538 Q9UEU2,Zinc finger MYM-type protein 2,Fused in myeloproliferative disorders protein;Rearranged in atypical myeloproliferative disorder protein;Zinc finger protein 198;, PF12012;PF06467;, GO:0005829;GO:0016605;GO:0031624;GO:0008270;,  C:cytosol; C:PML body;,  F:ubiquitin conjugating enzyme binding; F:zinc ion binding;|Q8NE39 Q9H0V5 Q9H538 Q9UEU2,Zinc finger MYM-type protein 2,Fused in myeloproliferative disorders protein;Rearranged in atypical myeloproliferative disorder protein;Zinc finger protein 198;, PF12012;PF06467;, GO:0005829;GO:0016605;GO:0031624;GO:0008270;,  C:cytosol; C:PML body;,  F:ubiquitin conjugating enzyme binding; F:zinc ion binding;|Q8NE39 Q9H0V5 Q9H538 Q9UEU2,Zinc finger MYM-type protein 2,Fused in myeloproliferative disorders protein;Rearranged in atypical myeloproliferative disorder protein;Zinc finger protein 198;, PF12012;PF06467;, GO:0005829;GO:0016605;GO:0031624;GO:0008270;,  C:cytosol; C:PML body;,  F:ubiquitin conjugating enzyme binding; F:zinc ion binding;
scaffold1	indexed_genome	mRNA	46919808	46928480	.	+	.	ID=transcript_113;O95452 B3KQN2 Q5Q1H9 Q5Q1I0 Q5Q1I1 Q5T5U0 Q8IUP0,Gap junction beta-6 protein,Connexin-30;, PF00029;, GO:0005884;GO:0016324;GO:0030054;GO:0005922;GO:0005829;GO:0005921;GO:0016021;GO:0051015;GO:0048487;GO:0005243;GO:1903763;GO:0008017;GO:0007568;GO:0006915;GO:0007267;GO:0071333;GO:0042471;GO:0016264;GO:1990349;GO:0048839;GO:0035633;GO:0008285;GO:0051602;GO:0032496;GO:0007605;GO:0055085;,  C:actin filament; C:apical plasma membrane; C:cell junction; C:connexin complex; C:cytosol; C:gap junction; C:integral component of membrane;,  F:actin filament binding; F:beta-tubulin binding; F:gap junction channel activity; F:gap junction channel activity involved in cell communication by electrical coupling; F:microtubule binding;,  P:aging; P:apoptotic process; P:cell-cell signaling; P:cellular response to glucose stimulus; P:ear morphogenesis; P:gap junction assembly; P:gap junction-mediated intercellular transport; P:inner ear development; P:maintenance of blood-brain barrier; P:negative regulation of cell population proliferation; P:response to electrical stimulus; P:response to lipopolysaccharide; P:sensory perception of sound; P:transmembrane transport;|O95452 B3KQN2 Q5Q1H9 Q5Q1I0 Q5Q1I1 Q5T5U0 Q8IUP0,Gap junction beta-6 protein,Connexin-30;, PF00029;, GO:0005884;GO:0016324;GO:0030054;GO:0005922;GO:0005829;GO:0005921;GO:0016021;GO:0051015;GO:0048487;GO:0005243;GO:1903763;GO:0008017;GO:0007568;GO:0006915;GO:0007267;GO:0071333;GO:0042471;GO:0016264;GO:1990349;GO:0048839;GO:0035633;GO:0008285;GO:0051602;GO:0032496;GO:0007605;GO:0055085;,  C:actin filament; C:apical plasma membrane; C:cell junction; C:connexin complex; C:cytosol; C:gap junction; C:integral component of membrane;,  F:actin filament binding; F:beta-tubulin binding; F:gap junction channel activity; F:gap junction channel activity involved in cell communication by electrical coupling; F:microtubule binding;,  P:aging; P:apoptotic process; P:cell-cell signaling; P:cellular response to glucose stimulus; P:ear morphogenesis; P:gap junction assembly; P:gap junction-mediated intercellular transport; P:inner ear development; P:maintenance of blood-brain barrier; P:negative regulation of cell population proliferation; P:response to electrical stimulus; P:response to lipopolysaccharide; P:sensory perception of sound; P:transmembrane transport;
scaffold1	indexed_genome	mRNA	46995437	47045938	.	-	.	ID=transcript_114;Q9Y2S2 A0PJ43 B3KN92 Q0VDI1 Q7Z4Z9 Q9P0G7,Lambda-crystallin homolog,L-gulonate 3-dehydrogenase;, PF00725;PF02737;, GO:0005829;GO:0070062;GO:0050104;GO:0070403;GO:0016616;GO:0042803;GO:0006631;GO:0019640;,  C:cytosol; C:extracellular exosome;,  F:L-gulonate 3-dehydrogenase activity; F:NAD+ binding; F:oxidoreductase activity, acting on the CH-OH group of donors, NAD or NADP as acceptor; F:protein homodimerization activity;,  P:fatty acid metabolic process; P:glucuronate catabolic process to xylulose 5-phosphate;|Q9Y2S2 A0PJ43 B3KN92 Q0VDI1 Q7Z4Z9 Q9P0G7,Lambda-crystallin homolog,L-gulonate 3-dehydrogenase;, PF00725;PF02737;, GO:0005829;GO:0070062;GO:0050104;GO:0070403;GO:0016616;GO:0042803;GO:0006631;GO:0019640;,  C:cytosol; C:extracellular exosome;,  F:L-gulonate 3-dehydrogenase activity; F:NAD+ binding; F:oxidoreductase activity, acting on the CH-OH group of donors, NAD or NADP as acceptor; F:protein homodimerization activity;,  P:fatty acid metabolic process; P:glucuronate catabolic process to xylulose 5-phosphate;|Q9Y2S2 A0PJ43 B3KN92 Q0VDI1 Q7Z4Z9 Q9P0G7,Lambda-crystallin homolog,L-gulonate 3-dehydrogenase;, PF00725;PF02737;, GO:0005829;GO:0070062;GO:0050104;GO:0070403;GO:0016616;GO:0042803;GO:0006631;GO:0019640;,  C:cytosol; C:extracellular exosome;,  F:L-gulonate 3-dehydrogenase activity; F:NAD+ binding; F:oxidoreductase activity, acting on the CH-OH group of donors, NAD or NADP as acceptor; F:protein homodimerization activity;,  P:fatty acid metabolic process; P:glucuronate catabolic process to xylulose 5-phosphate;|Q9Y2S2 A0PJ43 B3KN92 Q0VDI1 Q7Z4Z9 Q9P0G7,Lambda-crystallin homolog,L-gulonate 3-dehydrogenase;, PF00725;PF02737;, GO:0005829;GO:0070062;GO:0050104;GO:0070403;GO:0016616;GO:0042803;GO:0006631;GO:0019640;,  C:cytosol; C:extracellular exosome;,  F:L-gulonate 3-dehydrogenase activity; F:NAD+ binding; F:oxidoreductase activity, acting on the CH-OH group of donors, NAD or NADP as acceptor; F:protein homodimerization activity;,  P:fatty acid metabolic process; P:glucuronate catabolic process to xylulose 5-phosphate;
scaffold1	indexed_genome	mRNA	47070380	47135765	.	+	.	ID=transcript_115;Q13099 A2A491 B4DUS2 Q5SZJ6 Q8N719,Intraflagellar transport protein 88 homolog,Recessive polycystic kidney disease protein Tg737 homolog;Tetratricopeptide repeat protein 10;, PF13174;PF13181;, GO:0005814;GO:0005813;GO:0036064;GO:0097546;GO:0097542;GO:0005929;GO:0005829;GO:0030992;GO:0031514;GO:0097730;GO:0036126;GO:0019894;GO:0035973;GO:0060271;GO:0060122;GO:0042073;GO:0035735;GO:0001822;GO:1905515;GO:2000785;GO:1902017;,  C:centriole; C:centrosome; C:ciliary basal body; C:ciliary base; C:ciliary tip; C:cilium; C:cytosol; C:intraciliary transport particle B; C:motile cilium; C:non-motile cilium; C:sperm flagellum;,  F:kinesin binding;,  P:aggrephagy; P:cilium assembly; P:inner ear receptor cell stereocilium organization; P:intraciliary transport; P:intraciliary transport involved in cilium assembly; P:kidney development; P:non-motile cilium assembly; P:regulation of autophagosome assembly; P:regulation of cilium assembly;|Q13099 A2A491 B4DUS2 Q5SZJ6 Q8N719,Intraflagellar transport protein 88 homolog,Recessive polycystic kidney disease protein Tg737 homolog;Tetratricopeptide repeat protein 10;, PF13174;PF13181;, GO:0005814;GO:0005813;GO:0036064;GO:0097546;GO:0097542;GO:0005929;GO:0005829;GO:0030992;GO:0031514;GO:0097730;GO:0036126;GO:0019894;GO:0035973;GO:0060271;GO:0060122;GO:0042073;GO:0035735;GO:0001822;GO:1905515;GO:2000785;GO:1902017;,  C:centriole; C:centrosome; C:ciliary basal body; C:ciliary base; C:ciliary tip; C:cilium; C:cytosol; C:intraciliary transport particle B; C:motile cilium; C:non-motile cilium; C:sperm flagellum;,  F:kinesin binding;,  P:aggrephagy; P:cilium assembly; P:inner ear receptor cell stereocilium organization; P:intraciliary transport; P:intraciliary transport involved in cilium assembly; P:kidney development; P:non-motile cilium assembly; P:regulation of autophagosome assembly; P:regulation of cilium assembly;|Q13099 A2A491 B4DUS2 Q5SZJ6 Q8N719,Intraflagellar transport protein 88 homolog,Recessive polycystic kidney disease protein Tg737 homolog;Tetratricopeptide repeat protein 10;, PF13174;PF13181;, GO:0005814;GO:0005813;GO:0036064;GO:0097546;GO:0097542;GO:0005929;GO:0005829;GO:0030992;GO:0031514;GO:0097730;GO:0036126;GO:0019894;GO:0035973;GO:0060271;GO:0060122;GO:0042073;GO:0035735;GO:0001822;GO:1905515;GO:2000785;GO:1902017;,  C:centriole; C:centrosome; C:ciliary basal body; C:ciliary base; C:ciliary tip; C:cilium; C:cytosol; C:intraciliary transport particle B; C:motile cilium; C:non-motile cilium; C:sperm flagellum;,  F:kinesin binding;,  P:aggrephagy; P:cilium assembly; P:inner ear receptor cell stereocilium organization; P:intraciliary transport; P:intraciliary transport involved in cilium assembly; P:kidney development; P:non-motile cilium assembly; P:regulation of autophagosome assembly; P:regulation of cilium assembly;|Q13099 A2A491 B4DUS2 Q5SZJ6 Q8N719,Intraflagellar transport protein 88 homolog,Recessive polycystic kidney disease protein Tg737 homolog;Tetratricopeptide repeat protein 10;, PF13174;PF13181;, GO:0005814;GO:0005813;GO:0036064;GO:0097546;GO:0097542;GO:0005929;GO:0005829;GO:0030992;GO:0031514;GO:0097730;GO:0036126;GO:0019894;GO:0035973;GO:0060271;GO:0060122;GO:0042073;GO:0035735;GO:0001822;GO:1905515;GO:2000785;GO:1902017;,  C:centriole; C:centrosome; C:ciliary basal body; C:ciliary base; C:ciliary tip; C:cilium; C:cytosol; C:intraciliary transport particle B; C:motile cilium; C:non-motile cilium; C:sperm flagellum;,  F:kinesin binding;,  P:aggrephagy; P:cilium assembly; P:inner ear receptor cell stereocilium organization; P:intraciliary transport; P:intraciliary transport involved in cilium assembly; P:kidney development; P:non-motile cilium assembly; P:regulation of autophagosome assembly; P:regulation of cilium assembly;
scaffold1	indexed_genome	mRNA	47171890	47177069	.	-	.	ID=transcript_116;Q8WVE0 B5G4V1,EEF1A lysine methyltransferase 1 {ECO:0000255|HAMAP-Rule:MF_03187, ECO:0000312|HGNC:HGNC:27351},N(6)-adenine-specific DNA methyltransferase 2 {ECO:0000255|HAMAP-Rule:MF_03187};Protein-lysine N-methyltransferase N6AMT2 {ECO:0000255|HAMAP-Rule:MF_03187};, PF10237;, GO:0005829;GO:0008168;GO:0003676;GO:0016279;GO:0018022;GO:0006479;,  C:cytosol;,  F:methyltransferase activity; F:nucleic acid binding; F:protein-lysine N-methyltransferase activity;,  P:peptidyl-lysine methylation; P:protein methylation;|Q8WVE0 B5G4V1,EEF1A lysine methyltransferase 1 {ECO:0000255|HAMAP-Rule:MF_03187, ECO:0000312|HGNC:HGNC:27351},N(6)-adenine-specific DNA methyltransferase 2 {ECO:0000255|HAMAP-Rule:MF_03187};Protein-lysine N-methyltransferase N6AMT2 {ECO:0000255|HAMAP-Rule:MF_03187};, PF10237;, GO:0005829;GO:0008168;GO:0003676;GO:0016279;GO:0018022;GO:0006479;,  C:cytosol;,  F:methyltransferase activity; F:nucleic acid binding; F:protein-lysine N-methyltransferase activity;,  P:peptidyl-lysine methylation; P:protein methylation;
scaffold1	indexed_genome	mRNA	47184851	47192030	.	+	.	ID=transcript_117;Q96IK5 Q9H826 Q9H8V7 Q9H927,Germ cell-less protein-like 1,Spermatogenesis-associated protein 29;, PF07707;PF00651;, GO:0016363;GO:0005634;GO:0042802;GO:0007281;GO:0007275;GO:0007283;,  C:nuclear matrix; C:nucleus;,  F:identical protein binding;,  P:germ cell development; P:multicellular organism development; P:spermatogenesis;
scaffold1	indexed_genome	mRNA	47202574	47274313	.	-	.	ID=transcript_118;Q9C0E2 Q5VUZ5 Q8N3V6 Q9H934,Exportin-4,, , GO:0005737;GO:0005829;GO:0005643;GO:0005654;GO:0005049;GO:0046827;GO:0006611;,  C:cytoplasm; C:cytosol; C:nuclear pore; C:nucleoplasm;,  F:nuclear export signal receptor activity;,  P:positive regulation of protein export from nucleus; P:protein export from nucleus;|Q9C0E2 Q5VUZ5 Q8N3V6 Q9H934,Exportin-4,, , GO:0005737;GO:0005829;GO:0005643;GO:0005654;GO:0005049;GO:0046827;GO:0006611;,  C:cytoplasm; C:cytosol; C:nuclear pore; C:nucleoplasm;,  F:nuclear export signal receptor activity;,  P:positive regulation of protein export from nucleus; P:protein export from nucleus;|Q9C0E2 Q5VUZ5 Q8N3V6 Q9H934,Exportin-4,, , GO:0005737;GO:0005829;GO:0005643;GO:0005654;GO:0005049;GO:0046827;GO:0006611;,  C:cytoplasm; C:cytosol; C:nuclear pore; C:nucleoplasm;,  F:nuclear export signal receptor activity;,  P:positive regulation of protein export from nucleus; P:protein export from nucleus;|Q9C0E2 Q5VUZ5 Q8N3V6 Q9H934,Exportin-4,, , GO:0005737;GO:0005829;GO:0005643;GO:0005654;GO:0005049;GO:0046827;GO:0006611;,  C:cytoplasm; C:cytosol; C:nuclear pore; C:nucleoplasm;,  F:nuclear export signal receptor activity;,  P:positive regulation of protein export from nucleus; P:protein export from nucleus;|Q9C0E2 Q5VUZ5 Q8N3V6 Q9H934,Exportin-4,, , GO:0005737;GO:0005829;GO:0005643;GO:0005654;GO:0005049;GO:0046827;GO:0006611;,  C:cytoplasm; C:cytosol; C:nuclear pore; C:nucleoplasm;,  F:nuclear export signal receptor activity;,  P:positive regulation of protein export from nucleus; P:protein export from nucleus;|Q9C0E2 Q5VUZ5 Q8N3V6 Q9H934,Exportin-4,, , GO:0005737;GO:0005829;GO:0005643;GO:0005654;GO:0005049;GO:0046827;GO:0006611;,  C:cytoplasm; C:cytosol; C:nuclear pore; C:nucleoplasm;,  F:nuclear export signal receptor activity;,  P:positive regulation of protein export from nucleus; P:protein export from nucleus;
scaffold1	indexed_genome	mRNA	47296616	47303488	.	+	.	ID=transcript_119;Q9NZN6,CCR4-NOT transcription complex subunit 4,CCR4-associated factor 4;E3 ubiquitin-protein ligase CNOT4;Potential transcriptional repressor NOT4Hp;RING-type E3 ubiquitin transferase CNOT4 {ECO:0000305};, PF00076;, GO:0030014;GO:0005829;GO:0005634;GO:0046872;GO:0003723;GO:0004842;GO:0006977;GO:0000289;GO:0051865;GO:0016567;GO:0045652;GO:0006511;,  C:CCR4-NOT complex; C:cytosol; C:nucleus;,  F:metal ion binding; F:RNA binding; F:ubiquitin-protein transferase activity;,  P:DNA damage response, signal transduction by p53 class mediator resulting in cell cycle arrest; P:nuclear-transcribed mRNA poly(A) tail shortening; P:protein autoubiquitination; P:protein ubiquitination; P:regulation of megakaryocyte differentiation; P:ubiquitin-dependent protein catabolic process;
scaffold1	indexed_genome	mRNA	47304655	47307201	.	-	.	ID=transcript_120;Q9NRM7 B1AM47 Q9P2X1,Serine/threonine-protein kinase LATS2,Kinase phosphorylated during mitosis protein;Large tumor suppressor homolog 2;Serine/threonine-protein kinase kpm;Warts-like kinase;, PF00069;PF00433;, GO:0034451;GO:0005829;GO:0005634;GO:0000922;GO:0005524;GO:0046872;GO:0106310;GO:0004674;GO:0106311;GO:0051301;GO:0000082;GO:0035329;GO:0009755;GO:0035556;GO:0090090;GO:0045736;GO:1900181;GO:0018105;GO:0043065;GO:0006468;GO:0046620;GO:0017015;,  C:centriolar satellite; C:cytosol; C:nucleus; C:spindle pole;,  F:ATP binding; F:metal ion binding; F:protein serine kinase activity; F:protein serine/threonine kinase activity; F:protein threonine kinase activity;,  P:cell division; P:G1/S transition of mitotic cell cycle; P:hippo signaling; P:hormone-mediated signaling pathway; P:intracellular signal transduction; P:negative regulation of canonical Wnt signaling pathway; P:negative regulation of cyclin-dependent protein serine/threonine kinase activity; P:negative regulation of protein localization to nucleus; P:peptidyl-serine phosphorylation; P:positive regulation of apoptotic process; P:protein phosphorylation; P:regulation of organ growth; P:regulation of transforming growth factor beta receptor signaling pathway;
scaffold1	indexed_genome	mRNA	47308615	47312299	.	-	.	ID=transcript_121;Q9NRM7 B1AM47 Q9P2X1,Serine/threonine-protein kinase LATS2,Kinase phosphorylated during mitosis protein;Large tumor suppressor homolog 2;Serine/threonine-protein kinase kpm;Warts-like kinase;, PF00069;PF00433;, GO:0034451;GO:0005829;GO:0005634;GO:0000922;GO:0005524;GO:0046872;GO:0106310;GO:0004674;GO:0106311;GO:0051301;GO:0000082;GO:0035329;GO:0009755;GO:0035556;GO:0090090;GO:0045736;GO:1900181;GO:0018105;GO:0043065;GO:0006468;GO:0046620;GO:0017015;,  C:centriolar satellite; C:cytosol; C:nucleus; C:spindle pole;,  F:ATP binding; F:metal ion binding; F:protein serine kinase activity; F:protein serine/threonine kinase activity; F:protein threonine kinase activity;,  P:cell division; P:G1/S transition of mitotic cell cycle; P:hippo signaling; P:hormone-mediated signaling pathway; P:intracellular signal transduction; P:negative regulation of canonical Wnt signaling pathway; P:negative regulation of cyclin-dependent protein serine/threonine kinase activity; P:negative regulation of protein localization to nucleus; P:peptidyl-serine phosphorylation; P:positive regulation of apoptotic process; P:protein phosphorylation; P:regulation of organ growth; P:regulation of transforming growth factor beta receptor signaling pathway;
scaffold1	indexed_genome	mRNA	47313129	47313788	.	+	.	ID=transcript_122;Q9NRM7 B1AM47 Q9P2X1,Serine/threonine-protein kinase LATS2,Kinase phosphorylated during mitosis protein;Large tumor suppressor homolog 2;Serine/threonine-protein kinase kpm;Warts-like kinase;, PF00069;PF00433;, GO:0034451;GO:0005829;GO:0005634;GO:0000922;GO:0005524;GO:0046872;GO:0106310;GO:0004674;GO:0106311;GO:0051301;GO:0000082;GO:0035329;GO:0009755;GO:0035556;GO:0090090;GO:0045736;GO:1900181;GO:0018105;GO:0043065;GO:0006468;GO:0046620;GO:0017015;,  C:centriolar satellite; C:cytosol; C:nucleus; C:spindle pole;,  F:ATP binding; F:metal ion binding; F:protein serine kinase activity; F:protein serine/threonine kinase activity; F:protein threonine kinase activity;,  P:cell division; P:G1/S transition of mitotic cell cycle; P:hippo signaling; P:hormone-mediated signaling pathway; P:intracellular signal transduction; P:negative regulation of canonical Wnt signaling pathway; P:negative regulation of cyclin-dependent protein serine/threonine kinase activity; P:negative regulation of protein localization to nucleus; P:peptidyl-serine phosphorylation; P:positive regulation of apoptotic process; P:protein phosphorylation; P:regulation of organ growth; P:regulation of transforming growth factor beta receptor signaling pathway;
scaffold1	indexed_genome	mRNA	47316927	47329144	.	-	.	ID=transcript_123;Q9NRM7 B1AM47 Q9P2X1,Serine/threonine-protein kinase LATS2,Kinase phosphorylated during mitosis protein;Large tumor suppressor homolog 2;Serine/threonine-protein kinase kpm;Warts-like kinase;, PF00069;PF00433;, GO:0034451;GO:0005829;GO:0005634;GO:0000922;GO:0005524;GO:0046872;GO:0106310;GO:0004674;GO:0106311;GO:0051301;GO:0000082;GO:0035329;GO:0009755;GO:0035556;GO:0090090;GO:0045736;GO:1900181;GO:0018105;GO:0043065;GO:0006468;GO:0046620;GO:0017015;,  C:centriolar satellite; C:cytosol; C:nucleus; C:spindle pole;,  F:ATP binding; F:metal ion binding; F:protein serine kinase activity; F:protein serine/threonine kinase activity; F:protein threonine kinase activity;,  P:cell division; P:G1/S transition of mitotic cell cycle; P:hippo signaling; P:hormone-mediated signaling pathway; P:intracellular signal transduction; P:negative regulation of canonical Wnt signaling pathway; P:negative regulation of cyclin-dependent protein serine/threonine kinase activity; P:negative regulation of protein localization to nucleus; P:peptidyl-serine phosphorylation; P:positive regulation of apoptotic process; P:protein phosphorylation; P:regulation of organ growth; P:regulation of transforming growth factor beta receptor signaling pathway;
scaffold1	indexed_genome	mRNA	47377572	47380189	.	+	.	ID=transcript_124;Q53H47 B4DY74 E7EN68 Q13579 Q1G668 Q96F41,Histone-lysine N-methyltransferase SETMAR {ECO:0000305},SET domain and mariner transposase fusion protein {ECO:0000305};, PF17906;PF05033;PF00856;PF01359;, GO:0005730;GO:0005634;GO:0035861;GO:0003677;GO:0044547;GO:0003690;GO:0004519;GO:0046975;GO:0042800;GO:0042803;GO:0003697;GO:0000014;GO:0008270;GO:0008283;GO:0000737;GO:0000729;GO:0015074;GO:0006303;GO:0097676;GO:0010452;GO:0051568;GO:0044774;GO:0071157;GO:2001251;GO:0090305;GO:2000373;GO:2001034;GO:0031297;,  C:nucleolus; C:nucleus; C:site of double-strand break;,  F:DNA binding; F:DNA topoisomerase binding; F:double-stranded DNA binding; F:endonuclease activity; F:histone methyltransferase activity (H3-K36 specific); F:histone methyltransferase activity (H3-K4 specific); F:protein homodimerization activity; F:single-stranded DNA binding; F:single-stranded DNA endodeoxyribonuclease activity; F:zinc ion binding;,  P:cell population proliferation; P:DNA catabolic process, endonucleolytic; P:DNA double-strand break processing; P:DNA integration; P:double-strand break repair via nonhomologous end joining; P:histone H3-K36 dimethylation; P:histone H3-K36 methylation; P:histone H3-K4 methylation; P:mitotic DNA integrity checkpoint; P:negative regulation of cell cycle arrest; P:negative regulation of chromosome organization; P:nucleic acid phosphodiester bond hydrolysis; P:positive regulation of DNA topoisomerase (ATP-hydrolyzing) activity; P:positive regulation of double-strand break repair via nonhomologous end joining; P:replication fork processing;
scaffold1	indexed_genome	mRNA	47380451	47386455	.	+	.	ID=transcript_125;O00422 B2R494 Q2TTR4 Q6IAW9 Q8N606 Q9UF14 X6RAL5,Histone deacetylase complex subunit SAP18,18 kDa Sin3-associated polypeptide;2HOR0202;Cell growth-inhibiting gene 38 protein;Sin3-associated polypeptide p18;, PF06487;, GO:0061574;GO:0005829;GO:0000118;GO:0016604;GO:0016607;GO:0005654;GO:0005634;GO:0003723;GO:0003714;GO:0008134;GO:0006397;GO:0048025;GO:0045892;GO:0043065;GO:0000381;GO:0006357;GO:0008380;,  C:ASAP complex; C:cytosol; C:histone deacetylase complex; C:nuclear body; C:nuclear speck; C:nucleoplasm; C:nucleus;,  F:RNA binding; F:transcription corepressor activity; F:transcription factor binding;,  P:mRNA processing; P:negative regulation of mRNA splicing, via spliceosome; P:negative regulation of transcription, DNA-templated; P:positive regulation of apoptotic process; P:regulation of alternative mRNA splicing, via spliceosome; P:regulation of transcription by RNA polymerase II; P:RNA splicing;
scaffold1	indexed_genome	mRNA	47391105	47394582	.	-	.	ID=transcript_126;Q8IX90 A2A330 A2A331 B2RBY2 Q5VZV5 Q86WR2 Q8NBG1 Q96D22,Spindle and kinetochore-associated protein 3,, , GO:0005813;GO:0000940;GO:0005829;GO:0000776;GO:0072686;GO:0005876;GO:0051301;GO:0007059;GO:0000278;GO:0031110;,  C:centrosome; C:condensed chromosome outer kinetochore; C:cytosol; C:kinetochore; C:mitotic spindle; C:spindle microtubule;, ,  P:cell division; P:chromosome segregation; P:mitotic cell cycle; P:regulation of microtubule polymerization or depolymerization;|Q8IX90 A2A330 A2A331 B2RBY2 Q5VZV5 Q86WR2 Q8NBG1 Q96D22,Spindle and kinetochore-associated protein 3,, , GO:0005813;GO:0000940;GO:0005829;GO:0000776;GO:0072686;GO:0005876;GO:0051301;GO:0007059;GO:0000278;GO:0031110;,  C:centrosome; C:condensed chromosome outer kinetochore; C:cytosol; C:kinetochore; C:mitotic spindle; C:spindle microtubule;, ,  P:cell division; P:chromosome segregation; P:mitotic cell cycle; P:regulation of microtubule polymerization or depolymerization;|Q8IX90 A2A330 A2A331 B2RBY2 Q5VZV5 Q86WR2 Q8NBG1 Q96D22,Spindle and kinetochore-associated protein 3,, , GO:0005813;GO:0000940;GO:0005829;GO:0000776;GO:0072686;GO:0005876;GO:0051301;GO:0007059;GO:0000278;GO:0031110;,  C:centrosome; C:condensed chromosome outer kinetochore; C:cytosol; C:kinetochore; C:mitotic spindle; C:spindle microtubule;, ,  P:cell division; P:chromosome segregation; P:mitotic cell cycle; P:regulation of microtubule polymerization or depolymerization;
scaffold1	indexed_genome	mRNA	47394602	47395595	.	-	.	ID=transcript_127;Q8IX90 A2A330 A2A331 B2RBY2 Q5VZV5 Q86WR2 Q8NBG1 Q96D22,Spindle and kinetochore-associated protein 3,, , GO:0005813;GO:0000940;GO:0005829;GO:0000776;GO:0072686;GO:0005876;GO:0051301;GO:0007059;GO:0000278;GO:0031110;,  C:centrosome; C:condensed chromosome outer kinetochore; C:cytosol; C:kinetochore; C:mitotic spindle; C:spindle microtubule;, ,  P:cell division; P:chromosome segregation; P:mitotic cell cycle; P:regulation of microtubule polymerization or depolymerization;
scaffold1	indexed_genome	mRNA	47398510	47433694	.	-	.	ID=transcript_128;Q8IX90 A2A330 A2A331 B2RBY2 Q5VZV5 Q86WR2 Q8NBG1 Q96D22,Spindle and kinetochore-associated protein 3,, , GO:0005813;GO:0000940;GO:0005829;GO:0000776;GO:0072686;GO:0005876;GO:0051301;GO:0007059;GO:0000278;GO:0031110;,  C:centrosome; C:condensed chromosome outer kinetochore; C:cytosol; C:kinetochore; C:mitotic spindle; C:spindle microtubule;, ,  P:cell division; P:chromosome segregation; P:mitotic cell cycle; P:regulation of microtubule polymerization or depolymerization;|Q9BQC6 A2A332,Ribosomal protein 63, mitochondrial,Mitochondrial large ribosomal subunit protein mL63 {ECO:0000303|PubMed:25278503};Mitochondrial ribosomal protein 63;Mitochondrial ribosomal protein L57;, PF14978;, GO:0005743;GO:0005762;GO:0005761;GO:0005739;GO:0003735;GO:0032543;GO:0070125;GO:0070126;,  C:mitochondrial inner membrane; C:mitochondrial large ribosomal subunit; C:mitochondrial ribosome; C:mitochondrion;,  F:structural constituent of ribosome;,  P:mitochondrial translation; P:mitochondrial translational elongation; P:mitochondrial translational termination;|Q5W0Z9 A8MTV9 C9JG20 I6L9D4 Q2TB82 Q6NVU8,Palmitoyltransferase ZDHHC20 {ECO:0000305|PubMed:27153536},Acyltransferase ZDHHC20 {ECO:0000305|PubMed:29326245};DHHC domain-containing cysteine-rich protein 20 {ECO:0000303|PubMed:27153536};Zinc finger DHHC domain-containing protein 20 {ECO:0000312|HGNC:HGNC:20749};, PF01529;, GO:0005783;GO:0005794;GO:0030173;GO:0043231;GO:0016020;GO:0048471;GO:0005886;GO:0016409;GO:0019705;GO:0019706;GO:0140439;GO:0008270;GO:0018230;GO:0018345;GO:0006612;,  C:endoplasmic reticulum; C:Golgi apparatus; C:integral component of Golgi membrane; C:intracellular membrane-bounded organelle; C:membrane; C:perinuclear region of cytoplasm; C:plasma membrane;,  F:palmitoyltransferase activity; F:protein-cysteine S-myristoyltransferase activity; F:protein-cysteine S-palmitoyltransferase activity; F:protein-cysteine S-stearoyltransferase activity; F:zinc ion binding;,  P:peptidyl-L-cysteine S-palmitoylation; P:protein palmitoylation; P:protein targeting to membrane;|Q5W0Z9 A8MTV9 C9JG20 I6L9D4 Q2TB82 Q6NVU8,Palmitoyltransferase ZDHHC20 {ECO:0000305|PubMed:27153536},Acyltransferase ZDHHC20 {ECO:0000305|PubMed:29326245};DHHC domain-containing cysteine-rich protein 20 {ECO:0000303|PubMed:27153536};Zinc finger DHHC domain-containing protein 20 {ECO:0000312|HGNC:HGNC:20749};, PF01529;, GO:0005783;GO:0005794;GO:0030173;GO:0043231;GO:0016020;GO:0048471;GO:0005886;GO:0016409;GO:0019705;GO:0019706;GO:0140439;GO:0008270;GO:0018230;GO:0018345;GO:0006612;,  C:endoplasmic reticulum; C:Golgi apparatus; C:integral component of Golgi membrane; C:intracellular membrane-bounded organelle; C:membrane; C:perinuclear region of cytoplasm; C:plasma membrane;,  F:palmitoyltransferase activity; F:protein-cysteine S-myristoyltransferase activity; F:protein-cysteine S-palmitoyltransferase activity; F:protein-cysteine S-stearoyltransferase activity; F:zinc ion binding;,  P:peptidyl-L-cysteine S-palmitoylation; P:protein palmitoylation; P:protein targeting to membrane;|Q5W0Z9 A8MTV9 C9JG20 I6L9D4 Q2TB82 Q6NVU8,Palmitoyltransferase ZDHHC20 {ECO:0000305|PubMed:27153536},Acyltransferase ZDHHC20 {ECO:0000305|PubMed:29326245};DHHC domain-containing cysteine-rich protein 20 {ECO:0000303|PubMed:27153536};Zinc finger DHHC domain-containing protein 20 {ECO:0000312|HGNC:HGNC:20749};, PF01529;, GO:0005783;GO:0005794;GO:0030173;GO:0043231;GO:0016020;GO:0048471;GO:0005886;GO:0016409;GO:0019705;GO:0019706;GO:0140439;GO:0008270;GO:0018230;GO:0018345;GO:0006612;,  C:endoplasmic reticulum; C:Golgi apparatus; C:integral component of Golgi membrane; C:intracellular membrane-bounded organelle; C:membrane; C:perinuclear region of cytoplasm; C:plasma membrane;,  F:palmitoyltransferase activity; F:protein-cysteine S-myristoyltransferase activity; F:protein-cysteine S-palmitoyltransferase activity; F:protein-cysteine S-stearoyltransferase activity; F:zinc ion binding;,  P:peptidyl-L-cysteine S-palmitoylation; P:protein palmitoylation; P:protein targeting to membrane;
scaffold1	indexed_genome	mRNA	47435319	47440782	.	-	.	ID=transcript_129;Q5W0Z9 A8MTV9 C9JG20 I6L9D4 Q2TB82 Q6NVU8,Palmitoyltransferase ZDHHC20 {ECO:0000305|PubMed:27153536},Acyltransferase ZDHHC20 {ECO:0000305|PubMed:29326245};DHHC domain-containing cysteine-rich protein 20 {ECO:0000303|PubMed:27153536};Zinc finger DHHC domain-containing protein 20 {ECO:0000312|HGNC:HGNC:20749};, PF01529;, GO:0005783;GO:0005794;GO:0030173;GO:0043231;GO:0016020;GO:0048471;GO:0005886;GO:0016409;GO:0019705;GO:0019706;GO:0140439;GO:0008270;GO:0018230;GO:0018345;GO:0006612;,  C:endoplasmic reticulum; C:Golgi apparatus; C:integral component of Golgi membrane; C:intracellular membrane-bounded organelle; C:membrane; C:perinuclear region of cytoplasm; C:plasma membrane;,  F:palmitoyltransferase activity; F:protein-cysteine S-myristoyltransferase activity; F:protein-cysteine S-palmitoyltransferase activity; F:protein-cysteine S-stearoyltransferase activity; F:zinc ion binding;,  P:peptidyl-L-cysteine S-palmitoylation; P:protein palmitoylation; P:protein targeting to membrane;
scaffold1	indexed_genome	mRNA	47463283	47532302	.	-	.	ID=transcript_130;Q8IYU8 Q8N0T6 Q8NAX8,Calcium uptake protein 2, mitochondrial,EF-hand domain-containing family member A1;, PF13833;, GO:0034704;GO:0005743;GO:0005758;GO:0005739;GO:1990246;GO:0005509;GO:0046982;GO:0036444;GO:0051560;GO:0006851;GO:0051562;GO:0051561;,  C:calcium channel complex; C:mitochondrial inner membrane; C:mitochondrial intermembrane space; C:mitochondrion; C:uniplex complex;,  F:calcium ion binding; F:protein heterodimerization activity;,  P:calcium import into the mitochondrion; P:mitochondrial calcium ion homeostasis; P:mitochondrial calcium ion transmembrane transport; P:negative regulation of mitochondrial calcium ion concentration; P:positive regulation of mitochondrial calcium ion concentration;|Q8IYU8 Q8N0T6 Q8NAX8,Calcium uptake protein 2, mitochondrial,EF-hand domain-containing family member A1;, PF13833;, GO:0034704;GO:0005743;GO:0005758;GO:0005739;GO:1990246;GO:0005509;GO:0046982;GO:0036444;GO:0051560;GO:0006851;GO:0051562;GO:0051561;,  C:calcium channel complex; C:mitochondrial inner membrane; C:mitochondrial intermembrane space; C:mitochondrion; C:uniplex complex;,  F:calcium ion binding; F:protein heterodimerization activity;,  P:calcium import into the mitochondrion; P:mitochondrial calcium ion homeostasis; P:mitochondrial calcium ion transmembrane transport; P:negative regulation of mitochondrial calcium ion concentration; P:positive regulation of mitochondrial calcium ion concentration;|Q8IYU8 Q8N0T6 Q8NAX8,Calcium uptake protein 2, mitochondrial,EF-hand domain-containing family member A1;, PF13833;, GO:0034704;GO:0005743;GO:0005758;GO:0005739;GO:1990246;GO:0005509;GO:0046982;GO:0036444;GO:0051560;GO:0006851;GO:0051562;GO:0051561;,  C:calcium channel complex; C:mitochondrial inner membrane; C:mitochondrial intermembrane space; C:mitochondrion; C:uniplex complex;,  F:calcium ion binding; F:protein heterodimerization activity;,  P:calcium import into the mitochondrion; P:mitochondrial calcium ion homeostasis; P:mitochondrial calcium ion transmembrane transport; P:negative regulation of mitochondrial calcium ion concentration; P:positive regulation of mitochondrial calcium ion concentration;|Q8IYU8 Q8N0T6 Q8NAX8,Calcium uptake protein 2, mitochondrial,EF-hand domain-containing family member A1;, PF13833;, GO:0034704;GO:0005743;GO:0005758;GO:0005739;GO:1990246;GO:0005509;GO:0046982;GO:0036444;GO:0051560;GO:0006851;GO:0051562;GO:0051561;,  C:calcium channel complex; C:mitochondrial inner membrane; C:mitochondrial intermembrane space; C:mitochondrion; C:uniplex complex;,  F:calcium ion binding; F:protein heterodimerization activity;,  P:calcium import into the mitochondrion; P:mitochondrial calcium ion homeostasis; P:mitochondrial calcium ion transmembrane transport; P:negative regulation of mitochondrial calcium ion concentration; P:positive regulation of mitochondrial calcium ion concentration;|Q8IYU8 Q8N0T6 Q8NAX8,Calcium uptake protein 2, mitochondrial,EF-hand domain-containing family member A1;, PF13833;, GO:0034704;GO:0005743;GO:0005758;GO:0005739;GO:1990246;GO:0005509;GO:0046982;GO:0036444;GO:0051560;GO:0006851;GO:0051562;GO:0051561;,  C:calcium channel complex; C:mitochondrial inner membrane; C:mitochondrial intermembrane space; C:mitochondrion; C:uniplex complex;,  F:calcium ion binding; F:protein heterodimerization activity;,  P:calcium import into the mitochondrion; P:mitochondrial calcium ion homeostasis; P:mitochondrial calcium ion transmembrane transport; P:negative regulation of mitochondrial calcium ion concentration; P:positive regulation of mitochondrial calcium ion concentration;|Q8IYU8 Q8N0T6 Q8NAX8,Calcium uptake protein 2, mitochondrial,EF-hand domain-containing family member A1;, PF13833;, GO:0034704;GO:0005743;GO:0005758;GO:0005739;GO:1990246;GO:0005509;GO:0046982;GO:0036444;GO:0051560;GO:0006851;GO:0051562;GO:0051561;,  C:calcium channel complex; C:mitochondrial inner membrane; C:mitochondrial intermembrane space; C:mitochondrion; C:uniplex complex;,  F:calcium ion binding; F:protein heterodimerization activity;,  P:calcium import into the mitochondrion; P:mitochondrial calcium ion homeostasis; P:mitochondrial calcium ion transmembrane transport; P:negative regulation of mitochondrial calcium ion concentration; P:positive regulation of mitochondrial calcium ion concentration;
scaffold1	indexed_genome	mRNA	47591806	47592383	.	-	.	ID=transcript_131;P31371 A8K427 Q3SY32,Fibroblast growth factor 9,Glia-activating factor;Heparin-binding growth factor 9;, PF00167;, GO:0005604;GO:0005737;GO:0005576;GO:0005615;GO:0005104;GO:0008083;GO:0008201;GO:0009887;GO:0030154;GO:0007267;GO:0008543;GO:0030324;GO:0008584;GO:0000165;GO:1905931;GO:0051781;GO:0008284;GO:0050679;GO:0010628;GO:0043410;GO:0051897;GO:0001934;GO:1904754;GO:1904707;GO:0030334;GO:0007165;GO:0021762;,  C:basement membrane; C:cytoplasm; C:extracellular region; C:extracellular space;,  F:fibroblast growth factor receptor binding; F:growth factor activity; F:heparin binding;,  P:animal organ morphogenesis; P:cell differentiation; P:cell-cell signaling; P:fibroblast growth factor receptor signaling pathway; P:lung development; P:male gonad development; P:MAPK cascade; P:negative regulation of vascular associated smooth muscle cell differentiation involved in phenotypic switching; P:positive regulation of cell division; P:positive regulation of cell population proliferation; P:positive regulation of epithelial cell proliferation; P:positive regulation of gene expression; P:positive regulation of MAPK cascade; P:positive regulation of protein kinase B signaling; P:positive regulation of protein phosphorylation; P:positive regulation of vascular associated smooth muscle cell migration; P:positive regulation of vascular associated smooth muscle cell proliferation; P:regulation of cell migration; P:signal transduction; P:substantia nigra development;
scaffold1	indexed_genome	mRNA	47606513	47608573	.	-	.	ID=transcript_132;P31371 A8K427 Q3SY32,Fibroblast growth factor 9,Glia-activating factor;Heparin-binding growth factor 9;, PF00167;, GO:0005604;GO:0005737;GO:0005576;GO:0005615;GO:0005104;GO:0008083;GO:0008201;GO:0009887;GO:0030154;GO:0007267;GO:0008543;GO:0030324;GO:0008584;GO:0000165;GO:1905931;GO:0051781;GO:0008284;GO:0050679;GO:0010628;GO:0043410;GO:0051897;GO:0001934;GO:1904754;GO:1904707;GO:0030334;GO:0007165;GO:0021762;,  C:basement membrane; C:cytoplasm; C:extracellular region; C:extracellular space;,  F:fibroblast growth factor receptor binding; F:growth factor activity; F:heparin binding;,  P:animal organ morphogenesis; P:cell differentiation; P:cell-cell signaling; P:fibroblast growth factor receptor signaling pathway; P:lung development; P:male gonad development; P:MAPK cascade; P:negative regulation of vascular associated smooth muscle cell differentiation involved in phenotypic switching; P:positive regulation of cell division; P:positive regulation of cell population proliferation; P:positive regulation of epithelial cell proliferation; P:positive regulation of gene expression; P:positive regulation of MAPK cascade; P:positive regulation of protein kinase B signaling; P:positive regulation of protein phosphorylation; P:positive regulation of vascular associated smooth muscle cell migration; P:positive regulation of vascular associated smooth muscle cell proliferation; P:regulation of cell migration; P:signal transduction; P:substantia nigra development;
scaffold1	indexed_genome	mRNA	48329632	48353687	.	-	.	ID=transcript_133;Q9NZJ4 O94835 Q5T9J5 Q5T9J7 Q5T9J8 Q68DF5 Q6MZR4 Q8NBF9,Sacsin,DnaJ homolog subfamily C member 29;, PF05168;PF00240;, GO:0030424;GO:0070852;GO:0005737;GO:0030425;GO:0005739;GO:0005634;GO:0051087;GO:0030544;GO:0070628;GO:0090084;GO:0006457;,  C:axon; C:cell body fiber; C:cytoplasm; C:dendrite; C:mitochondrion; C:nucleus;,  F:chaperone binding; F:Hsp70 protein binding; F:proteasome binding;,  P:negative regulation of inclusion body assembly; P:protein folding;
scaffold1	indexed_genome	mRNA	48353755	48354743	.	-	.	ID=transcript_134;Q9NZJ4 O94835 Q5T9J5 Q5T9J7 Q5T9J8 Q68DF5 Q6MZR4 Q8NBF9,Sacsin,DnaJ homolog subfamily C member 29;, PF05168;PF00240;, GO:0030424;GO:0070852;GO:0005737;GO:0030425;GO:0005739;GO:0005634;GO:0051087;GO:0030544;GO:0070628;GO:0090084;GO:0006457;,  C:axon; C:cell body fiber; C:cytoplasm; C:dendrite; C:mitochondrion; C:nucleus;,  F:chaperone binding; F:Hsp70 protein binding; F:proteasome binding;,  P:negative regulation of inclusion body assembly; P:protein folding;
scaffold1	indexed_genome	mRNA	48608334	48619775	.	+	.	ID=transcript_135;Q99797 Q5JV15 Q5T9Q9 Q96G65,Mitochondrial intermediate peptidase,, PF01432;, GO:0005759;GO:0005739;GO:0046872;GO:0004222;GO:0006518;GO:0006627;GO:0006508;,  C:mitochondrial matrix; C:mitochondrion;,  F:metal ion binding; F:metalloendopeptidase activity;,  P:peptide metabolic process; P:protein processing involved in protein targeting to mitochondrion; P:proteolysis;
scaffold1	indexed_genome	mRNA	48658235	48659324	.	+	.	ID=transcript_136;Q99797 Q5JV15 Q5T9Q9 Q96G65,Mitochondrial intermediate peptidase,, PF01432;, GO:0005759;GO:0005739;GO:0046872;GO:0004222;GO:0006518;GO:0006627;GO:0006508;,  C:mitochondrial matrix; C:mitochondrion;,  F:metal ion binding; F:metalloendopeptidase activity;,  P:peptide metabolic process; P:protein processing involved in protein targeting to mitochondrion; P:proteolysis;
scaffold1	indexed_genome	mRNA	48691678	48699547	.	-	.	ID=transcript_137;P0C862 A2A3T6 Q0VGC5 Q5VX65 Q5VX66 Q8IUU4,Complement C1q and tumor necrosis factor-related protein 9A,Complement C1q and tumor necrosis factor-related protein 9;, PF00386;PF01391;, GO:0005581;GO:0005576;GO:0005179;GO:0042802;,  C:collagen trimer; C:extracellular region;,  F:hormone activity; F:identical protein binding;
scaffold1	indexed_genome	mRNA	48701577	48717711	.	-	.	ID=transcript_138;Q6ZML1 Q8N873 Q8TEK6,Spermatogenesis-associated protein 13,APC-stimulated guanine nucleotide exchange factor 2;, PF00169;PF00621;PF00018;, GO:0005737;GO:0005829;GO:0030175;GO:0030027;GO:0005654;GO:0032587;GO:0005085;GO:0042802;GO:0016477;GO:0046847;GO:0030032;GO:0030334;,  C:cytoplasm; C:cytosol; C:filopodium; C:lamellipodium; C:nucleoplasm; C:ruffle membrane;,  F:guanyl-nucleotide exchange factor activity; F:identical protein binding;,  P:cell migration; P:filopodium assembly; P:lamellipodium assembly; P:regulation of cell migration;
scaffold1	indexed_genome	mRNA	49022042	49040674	.	-	.	ID=transcript_139;Q9Y217 B2RBB5 B3KSB4 Q5JRG6 Q86TB7 Q86YH4 Q96P80,Myotubularin-related protein 6 {ECO:0000305},Phosphatidylinositol-3,5-bisphosphate 3-phosphatase {ECO:0000305};Phosphatidylinositol-3-phosphate phosphatase {ECO:0000305};, PF06602;, GO:0005737;GO:0005829;GO:0005783;GO:0005793;GO:0005635;GO:0048471;GO:0032587;GO:0052629;GO:0106018;GO:0004438;GO:0004722;GO:0004725;GO:0006897;GO:0006661;GO:0046856;GO:0006470;,  C:cytoplasm; C:cytosol; C:endoplasmic reticulum; C:endoplasmic reticulum-Golgi intermediate compartment; C:nuclear envelope; C:perinuclear region of cytoplasm; C:ruffle membrane;,  F:phosphatidylinositol-3,5-bisphosphate 3-phosphatase activity; F:phosphatidylinositol-3,5-bisphosphate phosphatase activity; F:phosphatidylinositol-3-phosphatase activity; F:protein serine/threonine phosphatase activity; F:protein tyrosine phosphatase activity;,  P:endocytosis; P:phosphatidylinositol biosynthetic process; P:phosphatidylinositol dephosphorylation; P:protein dephosphorylation;|Q9Y217 B2RBB5 B3KSB4 Q5JRG6 Q86TB7 Q86YH4 Q96P80,Myotubularin-related protein 6 {ECO:0000305},Phosphatidylinositol-3,5-bisphosphate 3-phosphatase {ECO:0000305};Phosphatidylinositol-3-phosphate phosphatase {ECO:0000305};, PF06602;, GO:0005737;GO:0005829;GO:0005783;GO:0005793;GO:0005635;GO:0048471;GO:0032587;GO:0052629;GO:0106018;GO:0004438;GO:0004722;GO:0004725;GO:0006897;GO:0006661;GO:0046856;GO:0006470;,  C:cytoplasm; C:cytosol; C:endoplasmic reticulum; C:endoplasmic reticulum-Golgi intermediate compartment; C:nuclear envelope; C:perinuclear region of cytoplasm; C:ruffle membrane;,  F:phosphatidylinositol-3,5-bisphosphate 3-phosphatase activity; F:phosphatidylinositol-3,5-bisphosphate phosphatase activity; F:phosphatidylinositol-3-phosphatase activity; F:protein serine/threonine phosphatase activity; F:protein tyrosine phosphatase activity;,  P:endocytosis; P:phosphatidylinositol biosynthetic process; P:phosphatidylinositol dephosphorylation; P:protein dephosphorylation;|Q9Y217 B2RBB5 B3KSB4 Q5JRG6 Q86TB7 Q86YH4 Q96P80,Myotubularin-related protein 6 {ECO:0000305},Phosphatidylinositol-3,5-bisphosphate 3-phosphatase {ECO:0000305};Phosphatidylinositol-3-phosphate phosphatase {ECO:0000305};, PF06602;, GO:0005737;GO:0005829;GO:0005783;GO:0005793;GO:0005635;GO:0048471;GO:0032587;GO:0052629;GO:0106018;GO:0004438;GO:0004722;GO:0004725;GO:0006897;GO:0006661;GO:0046856;GO:0006470;,  C:cytoplasm; C:cytosol; C:endoplasmic reticulum; C:endoplasmic reticulum-Golgi intermediate compartment; C:nuclear envelope; C:perinuclear region of cytoplasm; C:ruffle membrane;,  F:phosphatidylinositol-3,5-bisphosphate 3-phosphatase activity; F:phosphatidylinositol-3,5-bisphosphate phosphatase activity; F:phosphatidylinositol-3-phosphatase activity; F:protein serine/threonine phosphatase activity; F:protein tyrosine phosphatase activity;,  P:endocytosis; P:phosphatidylinositol biosynthetic process; P:phosphatidylinositol dephosphorylation; P:protein dephosphorylation;
scaffold1	indexed_genome	mRNA	49052837	49083595	.	+	.	ID=transcript_140;Q9BVL2 A6NI12 B4DZJ1 O43160 Q5JRG2 Q5JRG5,Nucleoporin p58/p45 {ECO:0000305},58 kDa nucleoporin {ECO:0000312|HGNC:HGNC:20261};Nucleoporin-like protein 1;, , GO:0043657;GO:0005635;GO:0031965;GO:0005643;GO:0042802;GO:0008139;GO:0044877;GO:0017056;GO:0075733;GO:0006406;GO:0016925;GO:1900034;GO:0060964;GO:0006110;GO:0042306;GO:0006409;GO:0019058;GO:0016032;GO:0019083;,  C:host cell; C:nuclear envelope; C:nuclear membrane; C:nuclear pore;,  F:identical protein binding; F:nuclear localization sequence binding; F:protein-containing complex binding; F:structural constituent of nuclear pore;,  P:intracellular transport of virus; P:mRNA export from nucleus; P:protein sumoylation; P:regulation of cellular response to heat; P:regulation of gene silencing by miRNA; P:regulation of glycolytic process; P:regulation of protein import into nucleus; P:tRNA export from nucleus; P:viral life cycle; P:viral process; P:viral transcription;|Q9BVL2 A6NI12 B4DZJ1 O43160 Q5JRG2 Q5JRG5,Nucleoporin p58/p45 {ECO:0000305},58 kDa nucleoporin {ECO:0000312|HGNC:HGNC:20261};Nucleoporin-like protein 1;, , GO:0043657;GO:0005635;GO:0031965;GO:0005643;GO:0042802;GO:0008139;GO:0044877;GO:0017056;GO:0075733;GO:0006406;GO:0016925;GO:1900034;GO:0060964;GO:0006110;GO:0042306;GO:0006409;GO:0019058;GO:0016032;GO:0019083;,  C:host cell; C:nuclear envelope; C:nuclear membrane; C:nuclear pore;,  F:identical protein binding; F:nuclear localization sequence binding; F:protein-containing complex binding; F:structural constituent of nuclear pore;,  P:intracellular transport of virus; P:mRNA export from nucleus; P:protein sumoylation; P:regulation of cellular response to heat; P:regulation of gene silencing by miRNA; P:regulation of glycolytic process; P:regulation of protein import into nucleus; P:tRNA export from nucleus; P:viral life cycle; P:viral process; P:viral transcription;|Q9BVL2 A6NI12 B4DZJ1 O43160 Q5JRG2 Q5JRG5,Nucleoporin p58/p45 {ECO:0000305},58 kDa nucleoporin {ECO:0000312|HGNC:HGNC:20261};Nucleoporin-like protein 1;, , GO:0043657;GO:0005635;GO:0031965;GO:0005643;GO:0042802;GO:0008139;GO:0044877;GO:0017056;GO:0075733;GO:0006406;GO:0016925;GO:1900034;GO:0060964;GO:0006110;GO:0042306;GO:0006409;GO:0019058;GO:0016032;GO:0019083;,  C:host cell; C:nuclear envelope; C:nuclear membrane; C:nuclear pore;,  F:identical protein binding; F:nuclear localization sequence binding; F:protein-containing complex binding; F:structural constituent of nuclear pore;,  P:intracellular transport of virus; P:mRNA export from nucleus; P:protein sumoylation; P:regulation of cellular response to heat; P:regulation of gene silencing by miRNA; P:regulation of glycolytic process; P:regulation of protein import into nucleus; P:tRNA export from nucleus; P:viral life cycle; P:viral process; P:viral transcription;|Q9BVL2 A6NI12 B4DZJ1 O43160 Q5JRG2 Q5JRG5,Nucleoporin p58/p45 {ECO:0000305},58 kDa nucleoporin {ECO:0000312|HGNC:HGNC:20261};Nucleoporin-like protein 1;, , GO:0043657;GO:0005635;GO:0031965;GO:0005643;GO:0042802;GO:0008139;GO:0044877;GO:0017056;GO:0075733;GO:0006406;GO:0016925;GO:1900034;GO:0060964;GO:0006110;GO:0042306;GO:0006409;GO:0019058;GO:0016032;GO:0019083;,  C:host cell; C:nuclear envelope; C:nuclear membrane; C:nuclear pore;,  F:identical protein binding; F:nuclear localization sequence binding; F:protein-containing complex binding; F:structural constituent of nuclear pore;,  P:intracellular transport of virus; P:mRNA export from nucleus; P:protein sumoylation; P:regulation of cellular response to heat; P:regulation of gene silencing by miRNA; P:regulation of glycolytic process; P:regulation of protein import into nucleus; P:tRNA export from nucleus; P:viral life cycle; P:viral process; P:viral transcription;|Q9BVL2 A6NI12 B4DZJ1 O43160 Q5JRG2 Q5JRG5,Nucleoporin p58/p45 {ECO:0000305},58 kDa nucleoporin {ECO:0000312|HGNC:HGNC:20261};Nucleoporin-like protein 1;, , GO:0043657;GO:0005635;GO:0031965;GO:0005643;GO:0042802;GO:0008139;GO:0044877;GO:0017056;GO:0075733;GO:0006406;GO:0016925;GO:1900034;GO:0060964;GO:0006110;GO:0042306;GO:0006409;GO:0019058;GO:0016032;GO:0019083;,  C:host cell; C:nuclear envelope; C:nuclear membrane; C:nuclear pore;,  F:identical protein binding; F:nuclear localization sequence binding; F:protein-containing complex binding; F:structural constituent of nuclear pore;,  P:intracellular transport of virus; P:mRNA export from nucleus; P:protein sumoylation; P:regulation of cellular response to heat; P:regulation of gene silencing by miRNA; P:regulation of glycolytic process; P:regulation of protein import into nucleus; P:tRNA export from nucleus; P:viral life cycle; P:viral process; P:viral transcription;
scaffold1	indexed_genome	mRNA	49167742	49551707	.	+	.	ID=transcript_141;Q9NTI2 Q6ZSP3 Q9H527 Q9NPU6 Q9NTL2 Q9NYM3,Phospholipid-transporting ATPase IB {ECO:0000305},ATPase class I type 8A member 2;ML-1;P4-ATPase flippase complex alpha subunit ATP8A2;, PF16212;PF16209;, GO:0005768;GO:0005794;GO:0016021;GO:0005654;GO:0001750;GO:0005886;GO:0005524;GO:0016887;GO:0140326;GO:0000287;GO:0090555;GO:0140346;GO:0007568;GO:0140331;GO:0007409;GO:0050908;GO:0042755;GO:0042472;GO:0003011;GO:0008285;GO:0060052;GO:0050884;GO:0048666;GO:0045332;GO:0040018;GO:0010976;GO:0061092;GO:0010996;GO:0010842;GO:0043588;,  C:endosome; C:Golgi apparatus; C:integral component of membrane; C:nucleoplasm; C:photoreceptor outer segment; C:plasma membrane;,  F:ATP binding; F:ATPase activity; F:ATPase-coupled intramembrane lipid transporter activity; F:magnesium ion binding; F:phosphatidylethanolamine flippase activity; F:phosphatidylserine flippase activity;,  P:aging; P:aminophospholipid translocation; P:axonogenesis; P:detection of light stimulus involved in visual perception; P:eating behavior; P:inner ear morphogenesis; P:involuntary skeletal muscle contraction; P:negative regulation of cell population proliferation; P:neurofilament cytoskeleton organization; P:neuromuscular process controlling posture; P:neuron development; P:phospholipid translocation; P:positive regulation of multicellular organism growth; P:positive regulation of neuron projection development; P:positive regulation of phospholipid translocation; P:response to auditory stimulus; P:retina layer formation; P:skin development;|Q9NTI2 Q6ZSP3 Q9H527 Q9NPU6 Q9NTL2 Q9NYM3,Phospholipid-transporting ATPase IB {ECO:0000305},ATPase class I type 8A member 2;ML-1;P4-ATPase flippase complex alpha subunit ATP8A2;, PF16212;PF16209;, GO:0005768;GO:0005794;GO:0016021;GO:0005654;GO:0001750;GO:0005886;GO:0005524;GO:0016887;GO:0140326;GO:0000287;GO:0090555;GO:0140346;GO:0007568;GO:0140331;GO:0007409;GO:0050908;GO:0042755;GO:0042472;GO:0003011;GO:0008285;GO:0060052;GO:0050884;GO:0048666;GO:0045332;GO:0040018;GO:0010976;GO:0061092;GO:0010996;GO:0010842;GO:0043588;,  C:endosome; C:Golgi apparatus; C:integral component of membrane; C:nucleoplasm; C:photoreceptor outer segment; C:plasma membrane;,  F:ATP binding; F:ATPase activity; F:ATPase-coupled intramembrane lipid transporter activity; F:magnesium ion binding; F:phosphatidylethanolamine flippase activity; F:phosphatidylserine flippase activity;,  P:aging; P:aminophospholipid translocation; P:axonogenesis; P:detection of light stimulus involved in visual perception; P:eating behavior; P:inner ear morphogenesis; P:involuntary skeletal muscle contraction; P:negative regulation of cell population proliferation; P:neurofilament cytoskeleton organization; P:neuromuscular process controlling posture; P:neuron development; P:phospholipid translocation; P:positive regulation of multicellular organism growth; P:positive regulation of neuron projection development; P:positive regulation of phospholipid translocation; P:response to auditory stimulus; P:retina layer formation; P:skin development;
scaffold1	indexed_genome	mRNA	49735976	49746365	.	-	.	ID=transcript_142;Q9Y252 B4DDP0 Q5W0H0 Q9BZP5 Q9UF41,E3 ubiquitin-protein ligase RNF6,RING-type E3 ubiquitin transferase RNF6 {ECO:0000305};, PF13639;, GO:0030424;GO:0005737;GO:0043231;GO:0031965;GO:0005654;GO:0005634;GO:0016605;GO:0050681;GO:0046872;GO:0061630;GO:0004842;GO:0030517;GO:0045893;GO:0044314;GO:0070936;GO:0085020;GO:0016567;GO:0060765;GO:0006355;GO:0006511;,  C:axon; C:cytoplasm; C:intracellular membrane-bounded organelle; C:nuclear membrane; C:nucleoplasm; C:nucleus; C:PML body;,  F:androgen receptor binding; F:metal ion binding; F:ubiquitin protein ligase activity; F:ubiquitin-protein transferase activity;,  P:negative regulation of axon extension; P:positive regulation of transcription, DNA-templated; P:protein K27-linked ubiquitination; P:protein K48-linked ubiquitination; P:protein K6-linked ubiquitination; P:protein ubiquitination; P:regulation of androgen receptor signaling pathway; P:regulation of transcription, DNA-templated; P:ubiquitin-dependent protein catabolic process;
scaffold1	indexed_genome	mRNA	49760231	49841162	.	+	.	ID=transcript_143;P49336 Q5VUF3 Q6ISB5,Cyclin-dependent kinase 8,Cell division protein kinase 8;Mediator complex subunit CDK8;Mediator of RNA polymerase II transcription subunit CDK8;Protein kinase K35;, PF00069;, GO:0016592;GO:0005730;GO:0005654;GO:0005634;GO:0032991;GO:0005524;GO:0004693;GO:0004672;GO:0106310;GO:0106311;GO:0008353;GO:0045944;GO:0006468;GO:0060260;,  C:mediator complex; C:nucleolus; C:nucleoplasm; C:nucleus; C:protein-containing complex;,  F:ATP binding; F:cyclin-dependent protein serine/threonine kinase activity; F:protein kinase activity; F:protein serine kinase activity; F:protein threonine kinase activity; F:RNA polymerase II CTD heptapeptide repeat kinase activity;,  P:positive regulation of transcription by RNA polymerase II; P:protein phosphorylation; P:regulation of transcription initiation from RNA polymerase II promoter;|P49336 Q5VUF3 Q6ISB5,Cyclin-dependent kinase 8,Cell division protein kinase 8;Mediator complex subunit CDK8;Mediator of RNA polymerase II transcription subunit CDK8;Protein kinase K35;, PF00069;, GO:0016592;GO:0005730;GO:0005654;GO:0005634;GO:0032991;GO:0005524;GO:0004693;GO:0004672;GO:0106310;GO:0106311;GO:0008353;GO:0045944;GO:0006468;GO:0060260;,  C:mediator complex; C:nucleolus; C:nucleoplasm; C:nucleus; C:protein-containing complex;,  F:ATP binding; F:cyclin-dependent protein serine/threonine kinase activity; F:protein kinase activity; F:protein serine kinase activity; F:protein threonine kinase activity; F:RNA polymerase II CTD heptapeptide repeat kinase activity;,  P:positive regulation of transcription by RNA polymerase II; P:protein phosphorylation; P:regulation of transcription initiation from RNA polymerase II promoter;|P49336 Q5VUF3 Q6ISB5,Cyclin-dependent kinase 8,Cell division protein kinase 8;Mediator complex subunit CDK8;Mediator of RNA polymerase II transcription subunit CDK8;Protein kinase K35;, PF00069;, GO:0016592;GO:0005730;GO:0005654;GO:0005634;GO:0032991;GO:0005524;GO:0004693;GO:0004672;GO:0106310;GO:0106311;GO:0008353;GO:0045944;GO:0006468;GO:0060260;,  C:mediator complex; C:nucleolus; C:nucleoplasm; C:nucleus; C:protein-containing complex;,  F:ATP binding; F:cyclin-dependent protein serine/threonine kinase activity; F:protein kinase activity; F:protein serine kinase activity; F:protein threonine kinase activity; F:RNA polymerase II CTD heptapeptide repeat kinase activity;,  P:positive regulation of transcription by RNA polymerase II; P:protein phosphorylation; P:regulation of transcription initiation from RNA polymerase II promoter;|P49336 Q5VUF3 Q6ISB5,Cyclin-dependent kinase 8,Cell division protein kinase 8;Mediator complex subunit CDK8;Mediator of RNA polymerase II transcription subunit CDK8;Protein kinase K35;, PF00069;, GO:0016592;GO:0005730;GO:0005654;GO:0005634;GO:0032991;GO:0005524;GO:0004693;GO:0004672;GO:0106310;GO:0106311;GO:0008353;GO:0045944;GO:0006468;GO:0060260;,  C:mediator complex; C:nucleolus; C:nucleoplasm; C:nucleus; C:protein-containing complex;,  F:ATP binding; F:cyclin-dependent protein serine/threonine kinase activity; F:protein kinase activity; F:protein serine kinase activity; F:protein threonine kinase activity; F:RNA polymerase II CTD heptapeptide repeat kinase activity;,  P:positive regulation of transcription by RNA polymerase II; P:protein phosphorylation; P:regulation of transcription initiation from RNA polymerase II promoter;|P49336 Q5VUF3 Q6ISB5,Cyclin-dependent kinase 8,Cell division protein kinase 8;Mediator complex subunit CDK8;Mediator of RNA polymerase II transcription subunit CDK8;Protein kinase K35;, PF00069;, GO:0016592;GO:0005730;GO:0005654;GO:0005634;GO:0032991;GO:0005524;GO:0004693;GO:0004672;GO:0106310;GO:0106311;GO:0008353;GO:0045944;GO:0006468;GO:0060260;,  C:mediator complex; C:nucleolus; C:nucleoplasm; C:nucleus; C:protein-containing complex;,  F:ATP binding; F:cyclin-dependent protein serine/threonine kinase activity; F:protein kinase activity; F:protein serine kinase activity; F:protein threonine kinase activity; F:RNA polymerase II CTD heptapeptide repeat kinase activity;,  P:positive regulation of transcription by RNA polymerase II; P:protein phosphorylation; P:regulation of transcription initiation from RNA polymerase II promoter;|P49336 Q5VUF3 Q6ISB5,Cyclin-dependent kinase 8,Cell division protein kinase 8;Mediator complex subunit CDK8;Mediator of RNA polymerase II transcription subunit CDK8;Protein kinase K35;, PF00069;, GO:0016592;GO:0005730;GO:0005654;GO:0005634;GO:0032991;GO:0005524;GO:0004693;GO:0004672;GO:0106310;GO:0106311;GO:0008353;GO:0045944;GO:0006468;GO:0060260;,  C:mediator complex; C:nucleolus; C:nucleoplasm; C:nucleus; C:protein-containing complex;,  F:ATP binding; F:cyclin-dependent protein serine/threonine kinase activity; F:protein kinase activity; F:protein serine kinase activity; F:protein threonine kinase activity; F:RNA polymerase II CTD heptapeptide repeat kinase activity;,  P:positive regulation of transcription by RNA polymerase II; P:protein phosphorylation; P:regulation of transcription initiation from RNA polymerase II promoter;|P49336 Q5VUF3 Q6ISB5,Cyclin-dependent kinase 8,Cell division protein kinase 8;Mediator complex subunit CDK8;Mediator of RNA polymerase II transcription subunit CDK8;Protein kinase K35;, PF00069;, GO:0016592;GO:0005730;GO:0005654;GO:0005634;GO:0032991;GO:0005524;GO:0004693;GO:0004672;GO:0106310;GO:0106311;GO:0008353;GO:0045944;GO:0006468;GO:0060260;,  C:mediator complex; C:nucleolus; C:nucleoplasm; C:nucleus; C:protein-containing complex;,  F:ATP binding; F:cyclin-dependent protein serine/threonine kinase activity; F:protein kinase activity; F:protein serine kinase activity; F:protein threonine kinase activity; F:RNA polymerase II CTD heptapeptide repeat kinase activity;,  P:positive regulation of transcription by RNA polymerase II; P:protein phosphorylation; P:regulation of transcription initiation from RNA polymerase II promoter;
scaffold1	indexed_genome	mRNA	49964209	50005876	.	+	.	ID=transcript_144;Q9UPY6 O94974 Q86VQ2,Wiskott-Aldrich syndrome protein family member 3,Protein WAVE-3;Verprolin homology domain-containing protein 3;, PF02205;, GO:0005856;GO:0070062;GO:0098978;GO:0030027;GO:0098794;GO:0031209;GO:0003779;GO:0071933;GO:0034237;GO:0030036;GO:0030041;GO:0007010;GO:0030032;GO:0098885;GO:0014003;GO:2000601;GO:0031643;GO:0065003;GO:0008360;,  C:cytoskeleton; C:extracellular exosome; C:glutamatergic synapse; C:lamellipodium; C:postsynapse; C:SCAR complex;,  F:actin binding; F:Arp2/3 complex binding; F:protein kinase A regulatory subunit binding;,  P:actin cytoskeleton organization; P:actin filament polymerization; P:cytoskeleton organization; P:lamellipodium assembly; P:modification of postsynaptic actin cytoskeleton; P:oligodendrocyte development; P:positive regulation of Arp2/3 complex-mediated actin nucleation; P:positive regulation of myelination; P:protein-containing complex assembly; P:regulation of cell shape;|Q9UPY6 O94974 Q86VQ2,Wiskott-Aldrich syndrome protein family member 3,Protein WAVE-3;Verprolin homology domain-containing protein 3;, PF02205;, GO:0005856;GO:0070062;GO:0098978;GO:0030027;GO:0098794;GO:0031209;GO:0003779;GO:0071933;GO:0034237;GO:0030036;GO:0030041;GO:0007010;GO:0030032;GO:0098885;GO:0014003;GO:2000601;GO:0031643;GO:0065003;GO:0008360;,  C:cytoskeleton; C:extracellular exosome; C:glutamatergic synapse; C:lamellipodium; C:postsynapse; C:SCAR complex;,  F:actin binding; F:Arp2/3 complex binding; F:protein kinase A regulatory subunit binding;,  P:actin cytoskeleton organization; P:actin filament polymerization; P:cytoskeleton organization; P:lamellipodium assembly; P:modification of postsynaptic actin cytoskeleton; P:oligodendrocyte development; P:positive regulation of Arp2/3 complex-mediated actin nucleation; P:positive regulation of myelination; P:protein-containing complex assembly; P:regulation of cell shape;|Q9Y6W5 B4DZN0 O60794 Q9UDY7,Wiskott-Aldrich syndrome protein family member 2,Protein WAVE-2;Verprolin homology domain-containing protein 2;, PF02205;, GO:0015629;GO:0016323;GO:0005911;GO:0005829;GO:0005769;GO:0070062;GO:0030027;GO:0032991;GO:0001726;GO:0031209;GO:0045202;GO:0003779;GO:0071933;GO:0045296;GO:0051018;GO:0034237;GO:0017124;GO:0030036;GO:0030048;GO:0007188;GO:0001667;GO:0001525;GO:0006897;GO:0038096;GO:0030032;GO:0072673;GO:0035855;GO:0051497;GO:2000601;GO:0010592;GO:0098974;GO:0016601;GO:0048010;GO:0016032;,  C:actin cytoskeleton; C:basolateral plasma membrane; C:cell-cell junction; C:cytosol; C:early endosome; C:extracellular exosome; C:lamellipodium; C:protein-containing complex; C:ruffle; C:SCAR complex; C:synapse;,  F:actin binding; F:Arp2/3 complex binding; F:cadherin binding; F:protein kinase A binding; F:protein kinase A regulatory subunit binding; F:SH3 domain binding;,  P:actin cytoskeleton organization; P:actin filament-based movement; P:adenylate cyclase-modulating G protein-coupled receptor signaling pathway; P:ameboidal-type cell migration; P:angiogenesis; P:endocytosis; P:Fc-gamma receptor signaling pathway involved in phagocytosis; P:lamellipodium assembly; P:lamellipodium morphogenesis; P:megakaryocyte development; P:negative regulation of stress fiber assembly; P:positive regulation of Arp2/3 complex-mediated actin nucleation; P:positive regulation of lamellipodium assembly; P:postsynaptic actin cytoskeleton organization; P:Rac protein signal transduction; P:vascular endothelial growth factor receptor signaling pathway; P:viral process;
scaffold1	indexed_genome	mRNA	50005893	50012326	.	+	.	ID=transcript_145;Q9UPY6 O94974 Q86VQ2,Wiskott-Aldrich syndrome protein family member 3,Protein WAVE-3;Verprolin homology domain-containing protein 3;, PF02205;, GO:0005856;GO:0070062;GO:0098978;GO:0030027;GO:0098794;GO:0031209;GO:0003779;GO:0071933;GO:0034237;GO:0030036;GO:0030041;GO:0007010;GO:0030032;GO:0098885;GO:0014003;GO:2000601;GO:0031643;GO:0065003;GO:0008360;,  C:cytoskeleton; C:extracellular exosome; C:glutamatergic synapse; C:lamellipodium; C:postsynapse; C:SCAR complex;,  F:actin binding; F:Arp2/3 complex binding; F:protein kinase A regulatory subunit binding;,  P:actin cytoskeleton organization; P:actin filament polymerization; P:cytoskeleton organization; P:lamellipodium assembly; P:modification of postsynaptic actin cytoskeleton; P:oligodendrocyte development; P:positive regulation of Arp2/3 complex-mediated actin nucleation; P:positive regulation of myelination; P:protein-containing complex assembly; P:regulation of cell shape;|Q9UPY6 O94974 Q86VQ2,Wiskott-Aldrich syndrome protein family member 3,Protein WAVE-3;Verprolin homology domain-containing protein 3;, PF02205;, GO:0005856;GO:0070062;GO:0098978;GO:0030027;GO:0098794;GO:0031209;GO:0003779;GO:0071933;GO:0034237;GO:0030036;GO:0030041;GO:0007010;GO:0030032;GO:0098885;GO:0014003;GO:2000601;GO:0031643;GO:0065003;GO:0008360;,  C:cytoskeleton; C:extracellular exosome; C:glutamatergic synapse; C:lamellipodium; C:postsynapse; C:SCAR complex;,  F:actin binding; F:Arp2/3 complex binding; F:protein kinase A regulatory subunit binding;,  P:actin cytoskeleton organization; P:actin filament polymerization; P:cytoskeleton organization; P:lamellipodium assembly; P:modification of postsynaptic actin cytoskeleton; P:oligodendrocyte development; P:positive regulation of Arp2/3 complex-mediated actin nucleation; P:positive regulation of myelination; P:protein-containing complex assembly; P:regulation of cell shape;
scaffold1	indexed_genome	mRNA	50051059	50052015	.	+	.	ID=transcript_146;P47775 Q5T8P3,G-protein coupled receptor 12,, PF00001;, GO:0005737;GO:0005887;GO:0005886;GO:0004930;GO:0031210;GO:0007189;GO:0006874;GO:0007186;GO:0019222;,  C:cytoplasm; C:integral component of plasma membrane; C:plasma membrane;,  F:G protein-coupled receptor activity; F:phosphatidylcholine binding;,  P:adenylate cyclase-activating G protein-coupled receptor signaling pathway; P:cellular calcium ion homeostasis; P:G protein-coupled receptor signaling pathway; P:regulation of metabolic process;
scaffold1	indexed_genome	mRNA	50207173	50214273	.	-	.	ID=transcript_147;O75317 A8K0X0 Q5VZV3 Q8TC49,Ubiquitin carboxyl-terminal hydrolase 12,Deubiquitinating enzyme 12;Ubiquitin thioesterase 12;Ubiquitin-hydrolyzing enzyme 1;Ubiquitin-specific-processing protease 12;, PF00443;, GO:0005829;GO:0005654;GO:0005634;GO:0004197;GO:0046872;GO:0004843;GO:0016579;GO:0006511;,  C:cytosol; C:nucleoplasm; C:nucleus;,  F:cysteine-type endopeptidase activity; F:metal ion binding; F:thiol-dependent ubiquitin-specific protease activity;,  P:protein deubiquitination; P:ubiquitin-dependent protein catabolic process;|P62068 B7Z3Y7 B7Z675 B7Z7S3 G8ACC7 Q80V95 Q9H7U4 Q9H9T8,Ubiquitin carboxyl-terminal hydrolase 46,Deubiquitinating enzyme 46;Ubiquitin thioesterase 46;Ubiquitin-specific-processing protease 46;, PF00443;, GO:0005829;GO:0098978;GO:0005634;GO:0004197;GO:0046872;GO:0004843;GO:0008343;GO:0001662;GO:0048149;GO:0016579;GO:0099149;GO:0032228;GO:0060013;GO:0006511;,  C:cytosol; C:glutamatergic synapse; C:nucleus;,  F:cysteine-type endopeptidase activity; F:metal ion binding; F:thiol-dependent ubiquitin-specific protease activity;,  P:adult feeding behavior; P:behavioral fear response; P:behavioral response to ethanol; P:protein deubiquitination; P:regulation of postsynaptic neurotransmitter receptor internalization; P:regulation of synaptic transmission, GABAergic; P:righting reflex; P:ubiquitin-dependent protein catabolic process;|O75317 A8K0X0 Q5VZV3 Q8TC49,Ubiquitin carboxyl-terminal hydrolase 12,Deubiquitinating enzyme 12;Ubiquitin thioesterase 12;Ubiquitin-hydrolyzing enzyme 1;Ubiquitin-specific-processing protease 12;, PF00443;, GO:0005829;GO:0005654;GO:0005634;GO:0004197;GO:0046872;GO:0004843;GO:0016579;GO:0006511;,  C:cytosol; C:nucleoplasm; C:nucleus;,  F:cysteine-type endopeptidase activity; F:metal ion binding; F:thiol-dependent ubiquitin-specific protease activity;,  P:protein deubiquitination; P:ubiquitin-dependent protein catabolic process;
scaffold1	indexed_genome	mRNA	50300283	50301881	.	+	.	ID=transcript_148;P46778 Q16699,60S ribosomal protein L21,Large ribosomal subunit protein eL21 {ECO:0000303|PubMed:24524803};, PF01157;, GO:0005829;GO:0022625;GO:0005783;GO:0016020;GO:0003723;GO:0003735;GO:0000184;GO:0006364;GO:0006614;GO:0006412;GO:0006413;GO:0019083;,  C:cytosol; C:cytosolic large ribosomal subunit; C:endoplasmic reticulum; C:membrane;,  F:RNA binding; F:structural constituent of ribosome;,  P:nuclear-transcribed mRNA catabolic process, nonsense-mediated decay; P:rRNA processing; P:SRP-dependent cotranslational protein targeting to membrane; P:translation; P:translational initiation; P:viral transcription;
scaffold1	indexed_genome	mRNA	50316428	50317848	.	-	.	ID=transcript_149;Q6T310 B2RN97,Ras-like protein family member 11A,, PF00071;, GO:0016020;GO:0005730;GO:0005525;GO:0003924;GO:0045943;GO:0007165;,  C:membrane; C:nucleolus;,  F:GTP binding; F:GTPase activity;,  P:positive regulation of transcription by RNA polymerase I; P:signal transduction;|Q6T310 B2RN97,Ras-like protein family member 11A,, PF00071;, GO:0016020;GO:0005730;GO:0005525;GO:0003924;GO:0045943;GO:0007165;,  C:membrane; C:nucleolus;,  F:GTP binding; F:GTPase activity;,  P:positive regulation of transcription by RNA polymerase I; P:signal transduction;
scaffold1	indexed_genome	mRNA	50422821	50443544	.	+	.	ID=transcript_150;Q92664 B7ZBK5 Q12963 Q13097,Transcription factor IIIA,, PF00096;, GO:0005654;GO:0005634;GO:0008097;GO:0003677;GO:0046872;GO:0042273;GO:0009303;GO:0006383;,  C:nucleoplasm; C:nucleus;,  F:5S rRNA binding; F:DNA binding; F:metal ion binding;,  P:ribosomal large subunit biogenesis; P:rRNA transcription; P:transcription by RNA polymerase III;|Q92664 B7ZBK5 Q12963 Q13097,Transcription factor IIIA,, PF00096;, GO:0005654;GO:0005634;GO:0008097;GO:0003677;GO:0046872;GO:0042273;GO:0009303;GO:0006383;,  C:nucleoplasm; C:nucleus;,  F:5S rRNA binding; F:DNA binding; F:metal ion binding;,  P:ribosomal large subunit biogenesis; P:rRNA transcription; P:transcription by RNA polymerase III;|Q92664 B7ZBK5 Q12963 Q13097,Transcription factor IIIA,, PF00096;, GO:0005654;GO:0005634;GO:0008097;GO:0003677;GO:0046872;GO:0042273;GO:0009303;GO:0006383;,  C:nucleoplasm; C:nucleus;,  F:5S rRNA binding; F:DNA binding; F:metal ion binding;,  P:ribosomal large subunit biogenesis; P:rRNA transcription; P:transcription by RNA polymerase III;|Q92664 B7ZBK5 Q12963 Q13097,Transcription factor IIIA,, PF00096;, GO:0005654;GO:0005634;GO:0008097;GO:0003677;GO:0046872;GO:0042273;GO:0009303;GO:0006383;,  C:nucleoplasm; C:nucleus;,  F:5S rRNA binding; F:DNA binding; F:metal ion binding;,  P:ribosomal large subunit biogenesis; P:rRNA transcription; P:transcription by RNA polymerase III;|Q9H2K0 Q05BL8 Q5W0V0 Q86X68,Translation initiation factor IF-3, mitochondrial,, PF05198;, GO:0005739;GO:0043024;GO:0043022;GO:0008135;GO:0003743;GO:0070124;GO:0032790;,  C:mitochondrion;,  F:ribosomal small subunit binding; F:ribosome binding; F:translation factor activity, RNA binding; F:translation initiation factor activity;,  P:mitochondrial translational initiation; P:ribosome disassembly;
scaffold1	indexed_genome	mRNA	50507504	50550598	.	-	.	ID=transcript_151;Q8N448 Q5W0P0 Q6ZMH2 Q96SH4,Ligand of Numb protein X 2,Numb-binding protein 2;PDZ domain-containing RING finger protein 1;, PF00595;, GO:0042802;GO:0046872;GO:0030165;, ,  F:identical protein binding; F:metal ion binding; F:PDZ domain binding;|Q8N448 Q5W0P0 Q6ZMH2 Q96SH4,Ligand of Numb protein X 2,Numb-binding protein 2;PDZ domain-containing RING finger protein 1;, PF00595;, GO:0042802;GO:0046872;GO:0030165;, ,  F:identical protein binding; F:metal ion binding; F:PDZ domain binding;
scaffold1	indexed_genome	mRNA	50609388	50610669	.	+	.	ID=transcript_152;P0DPB6 Q5TBX2 Q96BR3 Q9Y2S0,DNA-directed RNA polymerases I and III subunit RPAC2,AC19;DNA-directed RNA polymerase I subunit D;RNA polymerase I 16 kDa subunit;RPC16;hRPA19;, PF13656;, GO:0005736;GO:0005666;GO:0003677;GO:0003899;GO:0046983;GO:0006351;,  C:RNA polymerase I complex; C:RNA polymerase III complex;,  F:DNA binding; F:DNA-directed 5'-3' RNA polymerase activity; F:protein dimerization activity;,  P:transcription, DNA-templated;
scaffold1	indexed_genome	mRNA	50629389	50641746	.	-	.	ID=transcript_153;P0DPB5 Q5TBX2 Q96BR3 Q9Y2S0,Protein POLR1D, isoform 2,, , GO:0005829;GO:0005654;GO:0045815;GO:0032481;GO:0006363;GO:0006361;,  C:cytosol; C:nucleoplasm;, ,  P:positive regulation of gene expression, epigenetic; P:positive regulation of type I interferon production; P:termination of RNA polymerase I transcription; P:transcription initiation from RNA polymerase I promoter;|P0DPB5 Q5TBX2 Q96BR3 Q9Y2S0,Protein POLR1D, isoform 2,, , GO:0005829;GO:0005654;GO:0045815;GO:0032481;GO:0006363;GO:0006361;,  C:cytosol; C:nucleoplasm;, ,  P:positive regulation of gene expression, epigenetic; P:positive regulation of type I interferon production; P:termination of RNA polymerase I transcription; P:transcription initiation from RNA polymerase I promoter;
scaffold1	indexed_genome	mRNA	50869716	50873801	.	-	.	ID=transcript_154;P36888 A0AVG9 B7ZLT7 B7ZLT8 F5H0A0 Q13414,Receptor-type tyrosine-protein kinase FLT3,FL cytokine receptor;Fetal liver kinase-2;Fms-like tyrosine kinase 3;Stem cell tyrosine kinase 1;, PF00047;PF07714;, GO:0005829;GO:0005783;GO:0005788;GO:0010008;GO:0005887;GO:0005634;GO:0005886;GO:0043235;GO:0005524;GO:0004896;GO:0035259;GO:0019838;GO:0043621;GO:0044877;GO:0004714;GO:0005021;GO:0031100;GO:0030183;GO:0071345;GO:0071385;GO:0035726;GO:0019221;GO:0097028;GO:0030097;GO:0001776;GO:0046651;GO:0000165;GO:0007275;GO:0002318;GO:0018108;GO:0008284;GO:0033674;GO:0043406;GO:0043410;GO:0043552;GO:0014068;GO:0051897;GO:0042531;GO:0002328;GO:0046777;GO:0042981;GO:0010243;GO:0007169;GO:0016032;,  C:cytosol; C:endoplasmic reticulum; C:endoplasmic reticulum lumen; C:endosome membrane; C:integral component of plasma membrane; C:nucleus; C:plasma membrane; C:receptor complex;,  F:ATP binding; F:cytokine receptor activity; F:glucocorticoid receptor binding; F:growth factor binding; F:protein self-association; F:protein-containing complex binding; F:transmembrane receptor protein tyrosine kinase activity; F:vascular endothelial growth factor-activated receptor activity;,  P:animal organ regeneration; P:B cell differentiation; P:cellular response to cytokine stimulus; P:cellular response to glucocorticoid stimulus; P:common myeloid progenitor cell proliferation; P:cytokine-mediated signaling pathway; P:dendritic cell differentiation; P:hemopoiesis; P:leukocyte homeostasis; P:lymphocyte proliferation; P:MAPK cascade; P:multicellular organism development; P:myeloid progenitor cell differentiation; P:peptidyl-tyrosine phosphorylation; P:positive regulation of cell population proliferation; P:positive regulation of kinase activity; P:positive regulation of MAP kinase activity; P:positive regulation of MAPK cascade; P:positive regulation of phosphatidylinositol 3-kinase activity; P:positive regulation of phosphatidylinositol 3-kinase signaling; P:positive regulation of protein kinase B signaling; P:positive regulation of tyrosine phosphorylation of STAT protein; P:pro-B cell differentiation; P:protein autophosphorylation; P:regulation of apoptotic process; P:response to organonitrogen compound; P:transmembrane receptor protein tyrosine kinase signaling pathway; P:viral process;|P36888 A0AVG9 B7ZLT7 B7ZLT8 F5H0A0 Q13414,Receptor-type tyrosine-protein kinase FLT3,FL cytokine receptor;Fetal liver kinase-2;Fms-like tyrosine kinase 3;Stem cell tyrosine kinase 1;, PF00047;PF07714;, GO:0005829;GO:0005783;GO:0005788;GO:0010008;GO:0005887;GO:0005634;GO:0005886;GO:0043235;GO:0005524;GO:0004896;GO:0035259;GO:0019838;GO:0043621;GO:0044877;GO:0004714;GO:0005021;GO:0031100;GO:0030183;GO:0071345;GO:0071385;GO:0035726;GO:0019221;GO:0097028;GO:0030097;GO:0001776;GO:0046651;GO:0000165;GO:0007275;GO:0002318;GO:0018108;GO:0008284;GO:0033674;GO:0043406;GO:0043410;GO:0043552;GO:0014068;GO:0051897;GO:0042531;GO:0002328;GO:0046777;GO:0042981;GO:0010243;GO:0007169;GO:0016032;,  C:cytosol; C:endoplasmic reticulum; C:endoplasmic reticulum lumen; C:endosome membrane; C:integral component of plasma membrane; C:nucleus; C:plasma membrane; C:receptor complex;,  F:ATP binding; F:cytokine receptor activity; F:glucocorticoid receptor binding; F:growth factor binding; F:protein self-association; F:protein-containing complex binding; F:transmembrane receptor protein tyrosine kinase activity; F:vascular endothelial growth factor-activated receptor activity;,  P:animal organ regeneration; P:B cell differentiation; P:cellular response to cytokine stimulus; P:cellular response to glucocorticoid stimulus; P:common myeloid progenitor cell proliferation; P:cytokine-mediated signaling pathway; P:dendritic cell differentiation; P:hemopoiesis; P:leukocyte homeostasis; P:lymphocyte proliferation; P:MAPK cascade; P:multicellular organism development; P:myeloid progenitor cell differentiation; P:peptidyl-tyrosine phosphorylation; P:positive regulation of cell population proliferation; P:positive regulation of kinase activity; P:positive regulation of MAP kinase activity; P:positive regulation of MAPK cascade; P:positive regulation of phosphatidylinositol 3-kinase activity; P:positive regulation of phosphatidylinositol 3-kinase signaling; P:positive regulation of protein kinase B signaling; P:positive regulation of tyrosine phosphorylation of STAT protein; P:pro-B cell differentiation; P:protein autophosphorylation; P:regulation of apoptotic process; P:response to organonitrogen compound; P:transmembrane receptor protein tyrosine kinase signaling pathway; P:viral process;
scaffold1	indexed_genome	mRNA	50875455	50883501	.	-	.	ID=transcript_155;P36888 A0AVG9 B7ZLT7 B7ZLT8 F5H0A0 Q13414,Receptor-type tyrosine-protein kinase FLT3,FL cytokine receptor;Fetal liver kinase-2;Fms-like tyrosine kinase 3;Stem cell tyrosine kinase 1;, PF00047;PF07714;, GO:0005829;GO:0005783;GO:0005788;GO:0010008;GO:0005887;GO:0005634;GO:0005886;GO:0043235;GO:0005524;GO:0004896;GO:0035259;GO:0019838;GO:0043621;GO:0044877;GO:0004714;GO:0005021;GO:0031100;GO:0030183;GO:0071345;GO:0071385;GO:0035726;GO:0019221;GO:0097028;GO:0030097;GO:0001776;GO:0046651;GO:0000165;GO:0007275;GO:0002318;GO:0018108;GO:0008284;GO:0033674;GO:0043406;GO:0043410;GO:0043552;GO:0014068;GO:0051897;GO:0042531;GO:0002328;GO:0046777;GO:0042981;GO:0010243;GO:0007169;GO:0016032;,  C:cytosol; C:endoplasmic reticulum; C:endoplasmic reticulum lumen; C:endosome membrane; C:integral component of plasma membrane; C:nucleus; C:plasma membrane; C:receptor complex;,  F:ATP binding; F:cytokine receptor activity; F:glucocorticoid receptor binding; F:growth factor binding; F:protein self-association; F:protein-containing complex binding; F:transmembrane receptor protein tyrosine kinase activity; F:vascular endothelial growth factor-activated receptor activity;,  P:animal organ regeneration; P:B cell differentiation; P:cellular response to cytokine stimulus; P:cellular response to glucocorticoid stimulus; P:common myeloid progenitor cell proliferation; P:cytokine-mediated signaling pathway; P:dendritic cell differentiation; P:hemopoiesis; P:leukocyte homeostasis; P:lymphocyte proliferation; P:MAPK cascade; P:multicellular organism development; P:myeloid progenitor cell differentiation; P:peptidyl-tyrosine phosphorylation; P:positive regulation of cell population proliferation; P:positive regulation of kinase activity; P:positive regulation of MAP kinase activity; P:positive regulation of MAPK cascade; P:positive regulation of phosphatidylinositol 3-kinase activity; P:positive regulation of phosphatidylinositol 3-kinase signaling; P:positive regulation of protein kinase B signaling; P:positive regulation of tyrosine phosphorylation of STAT protein; P:pro-B cell differentiation; P:protein autophosphorylation; P:regulation of apoptotic process; P:response to organonitrogen compound; P:transmembrane receptor protein tyrosine kinase signaling pathway; P:viral process;|P36888 A0AVG9 B7ZLT7 B7ZLT8 F5H0A0 Q13414,Receptor-type tyrosine-protein kinase FLT3,FL cytokine receptor;Fetal liver kinase-2;Fms-like tyrosine kinase 3;Stem cell tyrosine kinase 1;, PF00047;PF07714;, GO:0005829;GO:0005783;GO:0005788;GO:0010008;GO:0005887;GO:0005634;GO:0005886;GO:0043235;GO:0005524;GO:0004896;GO:0035259;GO:0019838;GO:0043621;GO:0044877;GO:0004714;GO:0005021;GO:0031100;GO:0030183;GO:0071345;GO:0071385;GO:0035726;GO:0019221;GO:0097028;GO:0030097;GO:0001776;GO:0046651;GO:0000165;GO:0007275;GO:0002318;GO:0018108;GO:0008284;GO:0033674;GO:0043406;GO:0043410;GO:0043552;GO:0014068;GO:0051897;GO:0042531;GO:0002328;GO:0046777;GO:0042981;GO:0010243;GO:0007169;GO:0016032;,  C:cytosol; C:endoplasmic reticulum; C:endoplasmic reticulum lumen; C:endosome membrane; C:integral component of plasma membrane; C:nucleus; C:plasma membrane; C:receptor complex;,  F:ATP binding; F:cytokine receptor activity; F:glucocorticoid receptor binding; F:growth factor binding; F:protein self-association; F:protein-containing complex binding; F:transmembrane receptor protein tyrosine kinase activity; F:vascular endothelial growth factor-activated receptor activity;,  P:animal organ regeneration; P:B cell differentiation; P:cellular response to cytokine stimulus; P:cellular response to glucocorticoid stimulus; P:common myeloid progenitor cell proliferation; P:cytokine-mediated signaling pathway; P:dendritic cell differentiation; P:hemopoiesis; P:leukocyte homeostasis; P:lymphocyte proliferation; P:MAPK cascade; P:multicellular organism development; P:myeloid progenitor cell differentiation; P:peptidyl-tyrosine phosphorylation; P:positive regulation of cell population proliferation; P:positive regulation of kinase activity; P:positive regulation of MAP kinase activity; P:positive regulation of MAPK cascade; P:positive regulation of phosphatidylinositol 3-kinase activity; P:positive regulation of phosphatidylinositol 3-kinase signaling; P:positive regulation of protein kinase B signaling; P:positive regulation of tyrosine phosphorylation of STAT protein; P:pro-B cell differentiation; P:protein autophosphorylation; P:regulation of apoptotic process; P:response to organonitrogen compound; P:transmembrane receptor protein tyrosine kinase signaling pathway; P:viral process;
scaffold1	indexed_genome	mRNA	50884513	50923737	.	-	.	ID=transcript_156;P36888 A0AVG9 B7ZLT7 B7ZLT8 F5H0A0 Q13414,Receptor-type tyrosine-protein kinase FLT3,FL cytokine receptor;Fetal liver kinase-2;Fms-like tyrosine kinase 3;Stem cell tyrosine kinase 1;, PF00047;PF07714;, GO:0005829;GO:0005783;GO:0005788;GO:0010008;GO:0005887;GO:0005634;GO:0005886;GO:0043235;GO:0005524;GO:0004896;GO:0035259;GO:0019838;GO:0043621;GO:0044877;GO:0004714;GO:0005021;GO:0031100;GO:0030183;GO:0071345;GO:0071385;GO:0035726;GO:0019221;GO:0097028;GO:0030097;GO:0001776;GO:0046651;GO:0000165;GO:0007275;GO:0002318;GO:0018108;GO:0008284;GO:0033674;GO:0043406;GO:0043410;GO:0043552;GO:0014068;GO:0051897;GO:0042531;GO:0002328;GO:0046777;GO:0042981;GO:0010243;GO:0007169;GO:0016032;,  C:cytosol; C:endoplasmic reticulum; C:endoplasmic reticulum lumen; C:endosome membrane; C:integral component of plasma membrane; C:nucleus; C:plasma membrane; C:receptor complex;,  F:ATP binding; F:cytokine receptor activity; F:glucocorticoid receptor binding; F:growth factor binding; F:protein self-association; F:protein-containing complex binding; F:transmembrane receptor protein tyrosine kinase activity; F:vascular endothelial growth factor-activated receptor activity;,  P:animal organ regeneration; P:B cell differentiation; P:cellular response to cytokine stimulus; P:cellular response to glucocorticoid stimulus; P:common myeloid progenitor cell proliferation; P:cytokine-mediated signaling pathway; P:dendritic cell differentiation; P:hemopoiesis; P:leukocyte homeostasis; P:lymphocyte proliferation; P:MAPK cascade; P:multicellular organism development; P:myeloid progenitor cell differentiation; P:peptidyl-tyrosine phosphorylation; P:positive regulation of cell population proliferation; P:positive regulation of kinase activity; P:positive regulation of MAP kinase activity; P:positive regulation of MAPK cascade; P:positive regulation of phosphatidylinositol 3-kinase activity; P:positive regulation of phosphatidylinositol 3-kinase signaling; P:positive regulation of protein kinase B signaling; P:positive regulation of tyrosine phosphorylation of STAT protein; P:pro-B cell differentiation; P:protein autophosphorylation; P:regulation of apoptotic process; P:response to organonitrogen compound; P:transmembrane receptor protein tyrosine kinase signaling pathway; P:viral process;
scaffold1	indexed_genome	mRNA	51000730	51102387	.	+	.	ID=transcript_157;Q5T516 Q5TBA0 Q76E13 Q8NBA6,PAN2-PAN3 deadenylation complex subunit PAN3 {ECO:0000255|HAMAP-Rule:MF_03181},PAB1P-dependent poly(A)-specific ribonuclease {ECO:0000255|HAMAP-Rule:MF_03181};Poly(A)-nuclease deadenylation complex subunit 3 {ECO:0000255|HAMAP-Rule:MF_03181};, PF18101;, GO:0005829;GO:0000932;GO:0031251;GO:0005524;GO:0046872;GO:0004672;GO:0003723;GO:0006397;GO:0000289;GO:0010606;GO:0090503;,  C:cytosol; C:P-body; C:PAN complex;,  F:ATP binding; F:metal ion binding; F:protein kinase activity; F:RNA binding;,  P:mRNA processing; P:nuclear-transcribed mRNA poly(A) tail shortening; P:positive regulation of cytoplasmic mRNA processing body assembly; P:RNA phosphodiester bond hydrolysis, exonucleolytic;|Q02224 A6NKY9 A8K2U7 Q4LE75,Centromere-associated protein E,Centromere protein E;Kinesin-7 {ECO:0000303|PubMed:25908662};Kinesin-related protein CENPE;, PF00225;, GO:0005694;GO:0000775;GO:0000777;GO:0000779;GO:0005829;GO:0000776;GO:0005828;GO:0016020;GO:0005874;GO:0015630;GO:0030496;GO:1990023;GO:0005654;GO:0005634;GO:0051233;GO:0005524;GO:0008574;GO:0043515;GO:0008017;GO:0003777;GO:0019886;GO:0051315;GO:0051301;GO:0007059;GO:0051382;GO:0099607;GO:0051310;GO:0099606;GO:0007018;GO:0000278;GO:0007079;GO:0007080;GO:0007052;GO:0007275;GO:0045860;GO:0030071;GO:0006890;,  C:chromosome; C:chromosome, centromeric region; C:condensed chromosome kinetochore; C:condensed chromosome, centromeric region; C:cytosol; C:kinetochore; C:kinetochore microtubule; C:membrane; C:microtubule; C:microtubule cytoskeleton; C:midbody; C:mitotic spindle midzone; C:nucleoplasm; C:nucleus; C:spindle midzone;,  F:ATP binding; F:ATP-dependent microtubule motor activity, plus-end-directed; F:kinetochore binding; F:microtubule binding; F:microtubule motor activity;,  P:antigen processing and presentation of exogenous peptide antigen via MHC class II; P:attachment of mitotic spindle microtubules to kinetochore; P:cell division; P:chromosome segregation; P:kinetochore assembly; P:lateral attachment of mitotic spindle microtubules to kinetochore; P:metaphase plate congression; P:microtubule plus-end directed mitotic chromosome migration; P:microtubule-based movement; P:mitotic cell cycle; P:mitotic chromosome movement towards spindle pole; P:mitotic metaphase plate congression; P:mitotic spindle organization; P:multicellular organism development; P:positive regulation of protein kinase activity; P:regulation of mitotic metaphase/anaphase transition; P:retrograde vesicle-mediated transport, Golgi to endoplasmic reticulum;|Q02224 A6NKY9 A8K2U7 Q4LE75,Centromere-associated protein E,Centromere protein E;Kinesin-7 {ECO:0000303|PubMed:25908662};Kinesin-related protein CENPE;, PF00225;, GO:0005694;GO:0000775;GO:0000777;GO:0000779;GO:0005829;GO:0000776;GO:0005828;GO:0016020;GO:0005874;GO:0015630;GO:0030496;GO:1990023;GO:0005654;GO:0005634;GO:0051233;GO:0005524;GO:0008574;GO:0043515;GO:0008017;GO:0003777;GO:0019886;GO:0051315;GO:0051301;GO:0007059;GO:0051382;GO:0099607;GO:0051310;GO:0099606;GO:0007018;GO:0000278;GO:0007079;GO:0007080;GO:0007052;GO:0007275;GO:0045860;GO:0030071;GO:0006890;,  C:chromosome; C:chromosome, centromeric region; C:condensed chromosome kinetochore; C:condensed chromosome, centromeric region; C:cytosol; C:kinetochore; C:kinetochore microtubule; C:membrane; C:microtubule; C:microtubule cytoskeleton; C:midbody; C:mitotic spindle midzone; C:nucleoplasm; C:nucleus; C:spindle midzone;,  F:ATP binding; F:ATP-dependent microtubule motor activity, plus-end-directed; F:kinetochore binding; F:microtubule binding; F:microtubule motor activity;,  P:antigen processing and presentation of exogenous peptide antigen via MHC class II; P:attachment of mitotic spindle microtubules to kinetochore; P:cell division; P:chromosome segregation; P:kinetochore assembly; P:lateral attachment of mitotic spindle microtubules to kinetochore; P:metaphase plate congression; P:microtubule plus-end directed mitotic chromosome migration; P:microtubule-based movement; P:mitotic cell cycle; P:mitotic chromosome movement towards spindle pole; P:mitotic metaphase plate congression; P:mitotic spindle organization; P:multicellular organism development; P:positive regulation of protein kinase activity; P:regulation of mitotic metaphase/anaphase transition; P:retrograde vesicle-mediated transport, Golgi to endoplasmic reticulum;|Q02224 A6NKY9 A8K2U7 Q4LE75,Centromere-associated protein E,Centromere protein E;Kinesin-7 {ECO:0000303|PubMed:25908662};Kinesin-related protein CENPE;, PF00225;, GO:0005694;GO:0000775;GO:0000777;GO:0000779;GO:0005829;GO:0000776;GO:0005828;GO:0016020;GO:0005874;GO:0015630;GO:0030496;GO:1990023;GO:0005654;GO:0005634;GO:0051233;GO:0005524;GO:0008574;GO:0043515;GO:0008017;GO:0003777;GO:0019886;GO:0051315;GO:0051301;GO:0007059;GO:0051382;GO:0099607;GO:0051310;GO:0099606;GO:0007018;GO:0000278;GO:0007079;GO:0007080;GO:0007052;GO:0007275;GO:0045860;GO:0030071;GO:0006890;,  C:chromosome; C:chromosome, centromeric region; C:condensed chromosome kinetochore; C:condensed chromosome, centromeric region; C:cytosol; C:kinetochore; C:kinetochore microtubule; C:membrane; C:microtubule; C:microtubule cytoskeleton; C:midbody; C:mitotic spindle midzone; C:nucleoplasm; C:nucleus; C:spindle midzone;,  F:ATP binding; F:ATP-dependent microtubule motor activity, plus-end-directed; F:kinetochore binding; F:microtubule binding; F:microtubule motor activity;,  P:antigen processing and presentation of exogenous peptide antigen via MHC class II; P:attachment of mitotic spindle microtubules to kinetochore; P:cell division; P:chromosome segregation; P:kinetochore assembly; P:lateral attachment of mitotic spindle microtubules to kinetochore; P:metaphase plate congression; P:microtubule plus-end directed mitotic chromosome migration; P:microtubule-based movement; P:mitotic cell cycle; P:mitotic chromosome movement towards spindle pole; P:mitotic metaphase plate congression; P:mitotic spindle organization; P:multicellular organism development; P:positive regulation of protein kinase activity; P:regulation of mitotic metaphase/anaphase transition; P:retrograde vesicle-mediated transport, Golgi to endoplasmic reticulum;|Q5T516 Q5TBA0 Q76E13 Q8NBA6,PAN2-PAN3 deadenylation complex subunit PAN3 {ECO:0000255|HAMAP-Rule:MF_03181},PAB1P-dependent poly(A)-specific ribonuclease {ECO:0000255|HAMAP-Rule:MF_03181};Poly(A)-nuclease deadenylation complex subunit 3 {ECO:0000255|HAMAP-Rule:MF_03181};, PF18101;, GO:0005829;GO:0000932;GO:0031251;GO:0005524;GO:0046872;GO:0004672;GO:0003723;GO:0006397;GO:0000289;GO:0010606;GO:0090503;,  C:cytosol; C:P-body; C:PAN complex;,  F:ATP binding; F:metal ion binding; F:protein kinase activity; F:RNA binding;,  P:mRNA processing; P:nuclear-transcribed mRNA poly(A) tail shortening; P:positive regulation of cytoplasmic mRNA processing body assembly; P:RNA phosphodiester bond hydrolysis, exonucleolytic;|Q5T516 Q5TBA0 Q76E13 Q8NBA6,PAN2-PAN3 deadenylation complex subunit PAN3 {ECO:0000255|HAMAP-Rule:MF_03181},PAB1P-dependent poly(A)-specific ribonuclease {ECO:0000255|HAMAP-Rule:MF_03181};Poly(A)-nuclease deadenylation complex subunit 3 {ECO:0000255|HAMAP-Rule:MF_03181};, PF18101;, GO:0005829;GO:0000932;GO:0031251;GO:0005524;GO:0046872;GO:0004672;GO:0003723;GO:0006397;GO:0000289;GO:0010606;GO:0090503;,  C:cytosol; C:P-body; C:PAN complex;,  F:ATP binding; F:metal ion binding; F:protein kinase activity; F:RNA binding;,  P:mRNA processing; P:nuclear-transcribed mRNA poly(A) tail shortening; P:positive regulation of cytoplasmic mRNA processing body assembly; P:RNA phosphodiester bond hydrolysis, exonucleolytic;|Q5T516 Q5TBA0 Q76E13 Q8NBA6,PAN2-PAN3 deadenylation complex subunit PAN3 {ECO:0000255|HAMAP-Rule:MF_03181},PAB1P-dependent poly(A)-specific ribonuclease {ECO:0000255|HAMAP-Rule:MF_03181};Poly(A)-nuclease deadenylation complex subunit 3 {ECO:0000255|HAMAP-Rule:MF_03181};, PF18101;, GO:0005829;GO:0000932;GO:0031251;GO:0005524;GO:0046872;GO:0004672;GO:0003723;GO:0006397;GO:0000289;GO:0010606;GO:0090503;,  C:cytosol; C:P-body; C:PAN complex;,  F:ATP binding; F:metal ion binding; F:protein kinase activity; F:RNA binding;,  P:mRNA processing; P:nuclear-transcribed mRNA poly(A) tail shortening; P:positive regulation of cytoplasmic mRNA processing body assembly; P:RNA phosphodiester bond hydrolysis, exonucleolytic;|Q5T516 Q5TBA0 Q76E13 Q8NBA6,PAN2-PAN3 deadenylation complex subunit PAN3 {ECO:0000255|HAMAP-Rule:MF_03181},PAB1P-dependent poly(A)-specific ribonuclease {ECO:0000255|HAMAP-Rule:MF_03181};Poly(A)-nuclease deadenylation complex subunit 3 {ECO:0000255|HAMAP-Rule:MF_03181};, PF18101;, GO:0005829;GO:0000932;GO:0031251;GO:0005524;GO:0046872;GO:0004672;GO:0003723;GO:0006397;GO:0000289;GO:0010606;GO:0090503;,  C:cytosol; C:P-body; C:PAN complex;,  F:ATP binding; F:metal ion binding; F:protein kinase activity; F:RNA binding;,  P:mRNA processing; P:nuclear-transcribed mRNA poly(A) tail shortening; P:positive regulation of cytoplasmic mRNA processing body assembly; P:RNA phosphodiester bond hydrolysis, exonucleolytic;
scaffold1	indexed_genome	mRNA	51111146	51309515	.	-	.	ID=transcript_158;B5A923 F5H5L6 O60722 P16057 Q12954,Vascular endothelial growth factor receptor 1,Fms-like tyrosine kinase 1;Tyrosine-protein kinase FRT;Tyrosine-protein kinase receptor FLT;Vascular permeability factor receptor;, PF07679;PF00047;PF07714;PF17988;, GO:0015629;GO:0005768;GO:0005615;GO:0005925;GO:0005887;GO:0005886;GO:0043235;GO:0005524;GO:0019838;GO:0036332;GO:0004714;GO:0005021;GO:0001525;GO:0048514;GO:0016477;GO:0035924;GO:0048598;GO:0002244;GO:1990384;GO:0002548;GO:0007275;GO:1905563;GO:0018108;GO:0045766;GO:0030335;GO:0008284;GO:0033674;GO:0043406;GO:0043410;GO:0043552;GO:0014068;GO:0010863;GO:0046777;GO:0007169;GO:0048010;GO:0036323;,  C:actin cytoskeleton; C:endosome; C:extracellular space; C:focal adhesion; C:integral component of plasma membrane; C:plasma membrane; C:receptor complex;,  F:ATP binding; F:growth factor binding; F:placental growth factor-activated receptor activity; F:transmembrane receptor protein tyrosine kinase activity; F:vascular endothelial growth factor-activated receptor activity;,  P:angiogenesis; P:blood vessel morphogenesis; P:cell migration; P:cellular response to vascular endothelial growth factor stimulus; P:embryonic morphogenesis; P:hematopoietic progenitor cell differentiation; P:hyaloid vascular plexus regression; P:monocyte chemotaxis; P:multicellular organism development; P:negative regulation of vascular endothelial cell proliferation; P:peptidyl-tyrosine phosphorylation; P:positive regulation of angiogenesis; P:positive regulation of cell migration; P:positive regulation of cell population proliferation; P:positive regulation of kinase activity; P:positive regulation of MAP kinase activity; P:positive regulation of MAPK cascade; P:positive regulation of phosphatidylinositol 3-kinase activity; P:positive regulation of phosphatidylinositol 3-kinase signaling; P:positive regulation of phospholipase C activity; P:protein autophosphorylation; P:transmembrane receptor protein tyrosine kinase signaling pathway; P:vascular endothelial growth factor receptor signaling pathway; P:vascular endothelial growth factor receptor-1 signaling pathway;|B5A923 F5H5L6 O60722 P16057 Q12954,Vascular endothelial growth factor receptor 1,Fms-like tyrosine kinase 1;Tyrosine-protein kinase FRT;Tyrosine-protein kinase receptor FLT;Vascular permeability factor receptor;, PF07679;PF00047;PF07714;PF17988;, GO:0015629;GO:0005768;GO:0005615;GO:0005925;GO:0005887;GO:0005886;GO:0043235;GO:0005524;GO:0019838;GO:0036332;GO:0004714;GO:0005021;GO:0001525;GO:0048514;GO:0016477;GO:0035924;GO:0048598;GO:0002244;GO:1990384;GO:0002548;GO:0007275;GO:1905563;GO:0018108;GO:0045766;GO:0030335;GO:0008284;GO:0033674;GO:0043406;GO:0043410;GO:0043552;GO:0014068;GO:0010863;GO:0046777;GO:0007169;GO:0048010;GO:0036323;,  C:actin cytoskeleton; C:endosome; C:extracellular space; C:focal adhesion; C:integral component of plasma membrane; C:plasma membrane; C:receptor complex;,  F:ATP binding; F:growth factor binding; F:placental growth factor-activated receptor activity; F:transmembrane receptor protein tyrosine kinase activity; F:vascular endothelial growth factor-activated receptor activity;,  P:angiogenesis; P:blood vessel morphogenesis; P:cell migration; P:cellular response to vascular endothelial growth factor stimulus; P:embryonic morphogenesis; P:hematopoietic progenitor cell differentiation; P:hyaloid vascular plexus regression; P:monocyte chemotaxis; P:multicellular organism development; P:negative regulation of vascular endothelial cell proliferation; P:peptidyl-tyrosine phosphorylation; P:positive regulation of angiogenesis; P:positive regulation of cell migration; P:positive regulation of cell population proliferation; P:positive regulation of kinase activity; P:positive regulation of MAP kinase activity; P:positive regulation of MAPK cascade; P:positive regulation of phosphatidylinositol 3-kinase activity; P:positive regulation of phosphatidylinositol 3-kinase signaling; P:positive regulation of phospholipase C activity; P:protein autophosphorylation; P:transmembrane receptor protein tyrosine kinase signaling pathway; P:vascular endothelial growth factor receptor signaling pathway; P:vascular endothelial growth factor receptor-1 signaling pathway;|B5A923 F5H5L6 O60722 P16057 Q12954,Vascular endothelial growth factor receptor 1,Fms-like tyrosine kinase 1;Tyrosine-protein kinase FRT;Tyrosine-protein kinase receptor FLT;Vascular permeability factor receptor;, PF07679;PF00047;PF07714;PF17988;, GO:0015629;GO:0005768;GO:0005615;GO:0005925;GO:0005887;GO:0005886;GO:0043235;GO:0005524;GO:0019838;GO:0036332;GO:0004714;GO:0005021;GO:0001525;GO:0048514;GO:0016477;GO:0035924;GO:0048598;GO:0002244;GO:1990384;GO:0002548;GO:0007275;GO:1905563;GO:0018108;GO:0045766;GO:0030335;GO:0008284;GO:0033674;GO:0043406;GO:0043410;GO:0043552;GO:0014068;GO:0010863;GO:0046777;GO:0007169;GO:0048010;GO:0036323;,  C:actin cytoskeleton; C:endosome; C:extracellular space; C:focal adhesion; C:integral component of plasma membrane; C:plasma membrane; C:receptor complex;,  F:ATP binding; F:growth factor binding; F:placental growth factor-activated receptor activity; F:transmembrane receptor protein tyrosine kinase activity; F:vascular endothelial growth factor-activated receptor activity;,  P:angiogenesis; P:blood vessel morphogenesis; P:cell migration; P:cellular response to vascular endothelial growth factor stimulus; P:embryonic morphogenesis; P:hematopoietic progenitor cell differentiation; P:hyaloid vascular plexus regression; P:monocyte chemotaxis; P:multicellular organism development; P:negative regulation of vascular endothelial cell proliferation; P:peptidyl-tyrosine phosphorylation; P:positive regulation of angiogenesis; P:positive regulation of cell migration; P:positive regulation of cell population proliferation; P:positive regulation of kinase activity; P:positive regulation of MAP kinase activity; P:positive regulation of MAPK cascade; P:positive regulation of phosphatidylinositol 3-kinase activity; P:positive regulation of phosphatidylinositol 3-kinase signaling; P:positive regulation of phospholipase C activity; P:protein autophosphorylation; P:transmembrane receptor protein tyrosine kinase signaling pathway; P:vascular endothelial growth factor receptor signaling pathway; P:vascular endothelial growth factor receptor-1 signaling pathway;
scaffold1	indexed_genome	mRNA	51439836	51456321	.	+	.	ID=transcript_159;Q9Y244 A5HKJ2 D6MXU3 Q9HB69,Proteasome maturation protein,Proteassemblin;Protein UMP1 homolog;Voltage-gated K channel beta subunit 4.1;, PF05348;, GO:0005737;GO:0005829;GO:0005783;GO:0016020;GO:0016607;GO:0005634;GO:0043248;,  C:cytoplasm; C:cytosol; C:endoplasmic reticulum; C:membrane; C:nuclear speck; C:nucleus;, ,  P:proteasome assembly;
scaffold1	indexed_genome	mRNA	51466334	51492887	.	-	.	ID=transcript_160;Q7Z3Q1 Q3ZCV8 Q6NUK5 Q6P9B3 Q6ZVG5 Q96QA1,Solute carrier family 46 member 3,, PF07690;, GO:0070062;GO:1905103;GO:0022857;GO:0034486;,  C:extracellular exosome; C:integral component of lysosomal membrane;,  F:transmembrane transporter activity;,  P:vacuolar transmembrane transport;
scaffold1	indexed_genome	mRNA	51662997	51802332	.	+	.	ID=transcript_161;Q5JR59 A7E292 B4DF81 O94872 Q08E97 Q5JQR3 Q8N5E2,Microtubule-associated tumor suppressor candidate 2,Cardiac zipper protein;Microtubule plus-end tracking protein TIP150;, , GO:0005737;GO:0005874;GO:0005634;GO:0008017;GO:0042803;,  C:cytoplasm; C:microtubule; C:nucleus;,  F:microtubule binding; F:protein homodimerization activity;
scaffold1	indexed_genome	mRNA	51850326	51914227	.	+	.	ID=transcript_162;Q5JR59 A7E292 B4DF81 O94872 Q08E97 Q5JQR3 Q8N5E2,Microtubule-associated tumor suppressor candidate 2,Cardiac zipper protein;Microtubule plus-end tracking protein TIP150;, , GO:0005737;GO:0005874;GO:0005634;GO:0008017;GO:0042803;,  C:cytoplasm; C:microtubule; C:nucleus;,  F:microtubule binding; F:protein homodimerization activity;|Q5JR59 A7E292 B4DF81 O94872 Q08E97 Q5JQR3 Q8N5E2,Microtubule-associated tumor suppressor candidate 2,Cardiac zipper protein;Microtubule plus-end tracking protein TIP150;, , GO:0005737;GO:0005874;GO:0005634;GO:0008017;GO:0042803;,  C:cytoplasm; C:microtubule; C:nucleus;,  F:microtubule binding; F:protein homodimerization activity;|Q5JR59 A7E292 B4DF81 O94872 Q08E97 Q5JQR3 Q8N5E2,Microtubule-associated tumor suppressor candidate 2,Cardiac zipper protein;Microtubule plus-end tracking protein TIP150;, , GO:0005737;GO:0005874;GO:0005634;GO:0008017;GO:0042803;,  C:cytoplasm; C:microtubule; C:nucleus;,  F:microtubule binding; F:protein homodimerization activity;
scaffold1	indexed_genome	mRNA	52074962	52082275	.	-	.	ID=transcript_163;O95164 B2R4J1 Q5RL72 Q5VZS0 Q6FIG8 Q96SG7,Ubiquitin-like protein 3,Membrane-anchored ubiquitin-fold protein;Protein HCG-1;, PF13881;, GO:0070062;GO:0005886;,  C:extracellular exosome; C:plasma membrane;|O95164 B2R4J1 Q5RL72 Q5VZS0 Q6FIG8 Q96SG7,Ubiquitin-like protein 3,Membrane-anchored ubiquitin-fold protein;Protein HCG-1;, PF13881;, GO:0070062;GO:0005886;,  C:extracellular exosome; C:plasma membrane;
scaffold1	indexed_genome	mRNA	52088379	52089420	.	+	.	ID=transcript_164;O95164 B2R4J1 Q5RL72 Q5VZS0 Q6FIG8 Q96SG7,Ubiquitin-like protein 3,Membrane-anchored ubiquitin-fold protein;Protein HCG-1;, PF13881;, GO:0070062;GO:0005886;,  C:extracellular exosome; C:plasma membrane;
scaffold1	indexed_genome	mRNA	52405878	52461716	.	-	.	ID=transcript_165;Q9BW62 A8K5X4,Katanin p60 ATPase-containing subunit A-like 1 {ECO:0000255|HAMAP-Rule:MF_03024},p60 katanin-like 1 {ECO:0000255|HAMAP-Rule:MF_03024};, PF00004;PF17862;PF09336;, GO:0005813;GO:0005737;GO:0005874;GO:0015630;GO:0005634;GO:0005819;GO:0000922;GO:0005524;GO:0016887;GO:0042802;GO:0016853;GO:0008017;GO:0008568;GO:0031122;GO:0051013;GO:0007283;,  C:centrosome; C:cytoplasm; C:microtubule; C:microtubule cytoskeleton; C:nucleus; C:spindle; C:spindle pole;,  F:ATP binding; F:ATPase activity; F:identical protein binding; F:isomerase activity; F:microtubule binding; F:microtubule-severing ATPase activity;,  P:cytoplasmic microtubule organization; P:microtubule severing; P:spermatogenesis;
scaffold1	indexed_genome	mRNA	52726179	52752089	.	+	.	ID=transcript_166;Q5W0Q7 Q14109 Q6AI45 Q8IY30 Q8IYE8,SUMO-specific isopeptidase USPL1,Ubiquitin-specific peptidase-like protein 1;, PF15509;PF15499;, GO:0015030;GO:0005615;GO:0032183;GO:0070140;GO:0030576;GO:0008283;GO:0016926;GO:0009301;,  C:Cajal body; C:extracellular space;,  F:SUMO binding; F:SUMO-specific isopeptidase activity;,  P:Cajal body organization; P:cell population proliferation; P:protein desumoylation; P:snRNA transcription;|Q5W0Q7 Q14109 Q6AI45 Q8IY30 Q8IYE8,SUMO-specific isopeptidase USPL1,Ubiquitin-specific peptidase-like protein 1;, PF15509;PF15499;, GO:0015030;GO:0005615;GO:0032183;GO:0070140;GO:0030576;GO:0008283;GO:0016926;GO:0009301;,  C:Cajal body; C:extracellular space;,  F:SUMO binding; F:SUMO-specific isopeptidase activity;,  P:Cajal body organization; P:cell population proliferation; P:protein desumoylation; P:snRNA transcription;|Q5W0Q7 Q14109 Q6AI45 Q8IY30 Q8IYE8,SUMO-specific isopeptidase USPL1,Ubiquitin-specific peptidase-like protein 1;, PF15509;PF15499;, GO:0015030;GO:0005615;GO:0032183;GO:0070140;GO:0030576;GO:0008283;GO:0016926;GO:0009301;,  C:Cajal body; C:extracellular space;,  F:SUMO binding; F:SUMO-specific isopeptidase activity;,  P:Cajal body organization; P:cell population proliferation; P:protein desumoylation; P:snRNA transcription;
scaffold1	indexed_genome	mRNA	52752517	52753223	.	+	.	ID=transcript_167;Q07020 F8VWC5 Q8WTZ6,60S ribosomal protein L18,Large ribosomal subunit protein eL18 {ECO:0000303|PubMed:24524803};, PF17135;, GO:0005829;GO:0022625;GO:0005783;GO:0005925;GO:0016020;GO:0005730;GO:0005634;GO:0042788;GO:0005791;GO:0003723;GO:0003735;GO:0002181;GO:0000184;GO:0006364;GO:0006614;GO:0006412;GO:0006413;GO:0019083;,  C:cytosol; C:cytosolic large ribosomal subunit; C:endoplasmic reticulum; C:focal adhesion; C:membrane; C:nucleolus; C:nucleus; C:polysomal ribosome; C:rough endoplasmic reticulum;,  F:RNA binding; F:structural constituent of ribosome;,  P:cytoplasmic translation; P:nuclear-transcribed mRNA catabolic process, nonsense-mediated decay; P:rRNA processing; P:SRP-dependent cotranslational protein targeting to membrane; P:translation; P:translational initiation; P:viral transcription;
scaffold1	indexed_genome	mRNA	52799742	52828485	.	+	.	ID=transcript_168;P20292 Q5VV04,Arachidonate 5-lipoxygenase-activating protein,FLAP;MK-886-binding protein;, PF01124;, GO:0005783;GO:0005789;GO:0016021;GO:0016020;GO:0005635;GO:0031965;GO:0050544;GO:0008047;GO:0004602;GO:0004364;GO:0004464;GO:0047485;GO:0071277;GO:0019370;GO:0006691;GO:2001301;GO:0019372;GO:0070207;,  C:endoplasmic reticulum; C:endoplasmic reticulum membrane; C:integral component of membrane; C:membrane; C:nuclear envelope; C:nuclear membrane;,  F:arachidonic acid binding; F:enzyme activator activity; F:glutathione peroxidase activity; F:glutathione transferase activity; F:leukotriene-C4 synthase activity; F:protein N-terminus binding;,  P:cellular response to calcium ion; P:leukotriene biosynthetic process; P:leukotriene metabolic process; P:lipoxin biosynthetic process; P:lipoxygenase pathway; P:protein homotrimerization;
scaffold1	indexed_genome	mRNA	52926823	52943433	.	+	.	ID=transcript_169;Q5VYS4 Q8IXF1 Q96K26 Q96NC8,Mesenteric estrogen-dependent adipogenesis protein,Activated in W/Wv mouse stomach 3 homolog;Mesenteric estrogen-dependent adipose 4;, , GO:0005737;GO:0045600;,  C:cytoplasm;, ,  P:positive regulation of fat cell differentiation;
scaffold1	indexed_genome	mRNA	53119422	53142812	.	-	.	ID=transcript_170;Q92598 B4DYH1 O95739 Q5TBM6 Q5TBM7 Q5TBM8 Q9UPC4,Heat shock protein 105 kDa,Antigen NY-CO-25;Heat shock 110 kDa protein;, PF00012;, GO:0005737;GO:0005829;GO:0071682;GO:0070062;GO:0005576;GO:0005874;GO:0005654;GO:0005634;GO:0032991;GO:0000774;GO:0043014;GO:0005524;GO:0016887;GO:0051085;GO:0045345;GO:0051135;GO:0006898;GO:1900034;GO:0006986;,  C:cytoplasm; C:cytosol; C:endocytic vesicle lumen; C:extracellular exosome; C:extracellular region; C:microtubule; C:nucleoplasm; C:nucleus; C:protein-containing complex;,  F:adenyl-nucleotide exchange factor activity; F:alpha-tubulin binding; F:ATP binding; F:ATPase activity;,  P:chaperone cofactor-dependent protein refolding; P:positive regulation of MHC class I biosynthetic process; P:positive regulation of NK T cell activation; P:receptor-mediated endocytosis; P:regulation of cellular response to heat; P:response to unfolded protein;|Q92598 B4DYH1 O95739 Q5TBM6 Q5TBM7 Q5TBM8 Q9UPC4,Heat shock protein 105 kDa,Antigen NY-CO-25;Heat shock 110 kDa protein;, PF00012;, GO:0005737;GO:0005829;GO:0071682;GO:0070062;GO:0005576;GO:0005874;GO:0005654;GO:0005634;GO:0032991;GO:0000774;GO:0043014;GO:0005524;GO:0016887;GO:0051085;GO:0045345;GO:0051135;GO:0006898;GO:1900034;GO:0006986;,  C:cytoplasm; C:cytosol; C:endocytic vesicle lumen; C:extracellular exosome; C:extracellular region; C:microtubule; C:nucleoplasm; C:nucleus; C:protein-containing complex;,  F:adenyl-nucleotide exchange factor activity; F:alpha-tubulin binding; F:ATP binding; F:ATPase activity;,  P:chaperone cofactor-dependent protein refolding; P:positive regulation of MHC class I biosynthetic process; P:positive regulation of NK T cell activation; P:receptor-mediated endocytosis; P:regulation of cellular response to heat; P:response to unfolded protein;|Q92598 B4DYH1 O95739 Q5TBM6 Q5TBM7 Q5TBM8 Q9UPC4,Heat shock protein 105 kDa,Antigen NY-CO-25;Heat shock 110 kDa protein;, PF00012;, GO:0005737;GO:0005829;GO:0071682;GO:0070062;GO:0005576;GO:0005874;GO:0005654;GO:0005634;GO:0032991;GO:0000774;GO:0043014;GO:0005524;GO:0016887;GO:0051085;GO:0045345;GO:0051135;GO:0006898;GO:1900034;GO:0006986;,  C:cytoplasm; C:cytosol; C:endocytic vesicle lumen; C:extracellular exosome; C:extracellular region; C:microtubule; C:nucleoplasm; C:nucleus; C:protein-containing complex;,  F:adenyl-nucleotide exchange factor activity; F:alpha-tubulin binding; F:ATP binding; F:ATPase activity;,  P:chaperone cofactor-dependent protein refolding; P:positive regulation of MHC class I biosynthetic process; P:positive regulation of NK T cell activation; P:receptor-mediated endocytosis; P:regulation of cellular response to heat; P:response to unfolded protein;|Q92598 B4DYH1 O95739 Q5TBM6 Q5TBM7 Q5TBM8 Q9UPC4,Heat shock protein 105 kDa,Antigen NY-CO-25;Heat shock 110 kDa protein;, PF00012;, GO:0005737;GO:0005829;GO:0071682;GO:0070062;GO:0005576;GO:0005874;GO:0005654;GO:0005634;GO:0032991;GO:0000774;GO:0043014;GO:0005524;GO:0016887;GO:0051085;GO:0045345;GO:0051135;GO:0006898;GO:1900034;GO:0006986;,  C:cytoplasm; C:cytosol; C:endocytic vesicle lumen; C:extracellular exosome; C:extracellular region; C:microtubule; C:nucleoplasm; C:nucleus; C:protein-containing complex;,  F:adenyl-nucleotide exchange factor activity; F:alpha-tubulin binding; F:ATP binding; F:ATPase activity;,  P:chaperone cofactor-dependent protein refolding; P:positive regulation of MHC class I biosynthetic process; P:positive regulation of NK T cell activation; P:receptor-mediated endocytosis; P:regulation of cellular response to heat; P:response to unfolded protein;|Q92598 B4DYH1 O95739 Q5TBM6 Q5TBM7 Q5TBM8 Q9UPC4,Heat shock protein 105 kDa,Antigen NY-CO-25;Heat shock 110 kDa protein;, PF00012;, GO:0005737;GO:0005829;GO:0071682;GO:0070062;GO:0005576;GO:0005874;GO:0005654;GO:0005634;GO:0032991;GO:0000774;GO:0043014;GO:0005524;GO:0016887;GO:0051085;GO:0045345;GO:0051135;GO:0006898;GO:1900034;GO:0006986;,  C:cytoplasm; C:cytosol; C:endocytic vesicle lumen; C:extracellular exosome; C:extracellular region; C:microtubule; C:nucleoplasm; C:nucleus; C:protein-containing complex;,  F:adenyl-nucleotide exchange factor activity; F:alpha-tubulin binding; F:ATP binding; F:ATPase activity;,  P:chaperone cofactor-dependent protein refolding; P:positive regulation of MHC class I biosynthetic process; P:positive regulation of NK T cell activation; P:receptor-mediated endocytosis; P:regulation of cellular response to heat; P:response to unfolded protein;|Q92598 B4DYH1 O95739 Q5TBM6 Q5TBM7 Q5TBM8 Q9UPC4,Heat shock protein 105 kDa,Antigen NY-CO-25;Heat shock 110 kDa protein;, PF00012;, GO:0005737;GO:0005829;GO:0071682;GO:0070062;GO:0005576;GO:0005874;GO:0005654;GO:0005634;GO:0032991;GO:0000774;GO:0043014;GO:0005524;GO:0016887;GO:0051085;GO:0045345;GO:0051135;GO:0006898;GO:1900034;GO:0006986;,  C:cytoplasm; C:cytosol; C:endocytic vesicle lumen; C:extracellular exosome; C:extracellular region; C:microtubule; C:nucleoplasm; C:nucleus; C:protein-containing complex;,  F:adenyl-nucleotide exchange factor activity; F:alpha-tubulin binding; F:ATP binding; F:ATPase activity;,  P:chaperone cofactor-dependent protein refolding; P:positive regulation of MHC class I biosynthetic process; P:positive regulation of NK T cell activation; P:receptor-mediated endocytosis; P:regulation of cellular response to heat; P:response to unfolded protein;|Q92598 B4DYH1 O95739 Q5TBM6 Q5TBM7 Q5TBM8 Q9UPC4,Heat shock protein 105 kDa,Antigen NY-CO-25;Heat shock 110 kDa protein;, PF00012;, GO:0005737;GO:0005829;GO:0071682;GO:0070062;GO:0005576;GO:0005874;GO:0005654;GO:0005634;GO:0032991;GO:0000774;GO:0043014;GO:0005524;GO:0016887;GO:0051085;GO:0045345;GO:0051135;GO:0006898;GO:1900034;GO:0006986;,  C:cytoplasm; C:cytosol; C:endocytic vesicle lumen; C:extracellular exosome; C:extracellular region; C:microtubule; C:nucleoplasm; C:nucleus; C:protein-containing complex;,  F:adenyl-nucleotide exchange factor activity; F:alpha-tubulin binding; F:ATP binding; F:ATPase activity;,  P:chaperone cofactor-dependent protein refolding; P:positive regulation of MHC class I biosynthetic process; P:positive regulation of NK T cell activation; P:receptor-mediated endocytosis; P:regulation of cellular response to heat; P:response to unfolded protein;
scaffold1	indexed_genome	mRNA	53197920	53295766	.	+	.	ID=transcript_171;Q6Y288 A8K5F8 Q5W0H2 Q6NUI3,Beta-1,3-glucosyltransferase,Beta 3-glucosyltransferase {ECO:0000312|HGNC:HGNC:20207};Beta-3-glycosyltransferase-like;, PF02434;, GO:0005789;GO:0016021;GO:0008375;GO:0006004;GO:0036066;,  C:endoplasmic reticulum membrane; C:integral component of membrane;,  F:acetylglucosaminyltransferase activity;,  P:fucose metabolic process; P:protein O-linked fucosylation;|Q6Y288 A8K5F8 Q5W0H2 Q6NUI3,Beta-1,3-glucosyltransferase,Beta 3-glucosyltransferase {ECO:0000312|HGNC:HGNC:20207};Beta-3-glycosyltransferase-like;, PF02434;, GO:0005789;GO:0016021;GO:0008375;GO:0006004;GO:0036066;,  C:endoplasmic reticulum membrane; C:integral component of membrane;,  F:acetylglucosaminyltransferase activity;,  P:fucose metabolic process; P:protein O-linked fucosylation;
scaffold1	indexed_genome	mRNA	54078931	54149717	.	-	.	ID=transcript_172;Q5TBA9 Q9Y3N6,Protein furry homolog,, PF14225;PF14228;PF14222;, GO:0005938;GO:0005815;GO:0030427;GO:0000922;GO:0000902;GO:0031175;,  C:cell cortex; C:microtubule organizing center; C:site of polarized growth; C:spindle pole;, ,  P:cell morphogenesis; P:neuron projection development;|Q5TBA9 Q9Y3N6,Protein furry homolog,, PF14225;PF14228;PF14222;, GO:0005938;GO:0005815;GO:0030427;GO:0000922;GO:0000902;GO:0031175;,  C:cell cortex; C:microtubule organizing center; C:site of polarized growth; C:spindle pole;, ,  P:cell morphogenesis; P:neuron projection development;
scaffold1	indexed_genome	mRNA	54152010	54234644	.	+	.	ID=transcript_173;Q5TBA9 Q9Y3N6,Protein furry homolog,, PF14225;PF14228;PF14222;, GO:0005938;GO:0005815;GO:0030427;GO:0000922;GO:0000902;GO:0031175;,  C:cell cortex; C:microtubule organizing center; C:site of polarized growth; C:spindle pole;, ,  P:cell morphogenesis; P:neuron projection development;|Q5TBA9 Q9Y3N6,Protein furry homolog,, PF14225;PF14228;PF14222;, GO:0005938;GO:0005815;GO:0030427;GO:0000922;GO:0000902;GO:0031175;,  C:cell cortex; C:microtubule organizing center; C:site of polarized growth; C:spindle pole;, ,  P:cell morphogenesis; P:neuron projection development;|Q5TBA9 Q9Y3N6,Protein furry homolog,, PF14225;PF14228;PF14222;, GO:0005938;GO:0005815;GO:0030427;GO:0000922;GO:0000902;GO:0031175;,  C:cell cortex; C:microtubule organizing center; C:site of polarized growth; C:spindle pole;, ,  P:cell morphogenesis; P:neuron projection development;|Q5TBA9 Q9Y3N6,Protein furry homolog,, PF14225;PF14228;PF14222;, GO:0005938;GO:0005815;GO:0030427;GO:0000922;GO:0000902;GO:0031175;,  C:cell cortex; C:microtubule organizing center; C:site of polarized growth; C:spindle pole;, ,  P:cell morphogenesis; P:neuron projection development;|Q5TBA9 Q9Y3N6,Protein furry homolog,, PF14225;PF14228;PF14222;, GO:0005938;GO:0005815;GO:0030427;GO:0000922;GO:0000902;GO:0031175;,  C:cell cortex; C:microtubule organizing center; C:site of polarized growth; C:spindle pole;, ,  P:cell morphogenesis; P:neuron projection development;|A6NP61 B2RV03 B7ZBU2,ZAR1-like protein,, PF13695;, GO:0005737;GO:1903231;GO:0006412;,  C:cytoplasm;,  F:mRNA binding involved in posttranscriptional gene silencing;,  P:translation;|A6NP61 B2RV03 B7ZBU2,ZAR1-like protein,, PF13695;, GO:0005737;GO:1903231;GO:0006412;,  C:cytoplasm;,  F:mRNA binding involved in posttranscriptional gene silencing;,  P:translation;
scaffold1	indexed_genome	mRNA	54265743	54267414	.	+	.	ID=transcript_174;P51587 O00183 O15008 Q13879 Q5TBJ7,Breast cancer type 2 susceptibility protein {ECO:0000305},Fanconi anemia group D1 protein;, PF09169;PF09103;PF09104;PF00634;PF09121;, GO:0033593;GO:0005813;GO:0000781;GO:0005829;GO:0000800;GO:0005654;GO:0005634;GO:0032991;GO:0030141;GO:0043015;GO:0010484;GO:0010485;GO:0042802;GO:0002020;GO:0008022;GO:0003697;GO:0007420;GO:0007569;GO:0051298;GO:0006978;GO:0006302;GO:0000724;GO:0070200;GO:0008585;GO:0030097;GO:0043966;GO:0043967;GO:0001833;GO:0042771;GO:0007141;GO:1990426;GO:0033600;GO:0006289;GO:0001556;GO:0045931;GO:0045893;GO:0032465;GO:0006355;GO:0048478;GO:0010332;GO:0010225;GO:0010165;GO:0007283;GO:0000722;,  C:BRCA2-MAGE-D1 complex; C:centrosome; C:chromosome, telomeric region; C:cytosol; C:lateral element; C:nucleoplasm; C:nucleus; C:protein-containing complex; C:secretory granule;,  F:gamma-tubulin binding; F:H3 histone acetyltransferase activity; F:H4 histone acetyltransferase activity; F:identical protein binding; F:protease binding; F:protein C-terminus binding; F:single-stranded DNA binding;,  P:brain development; P:cell aging; P:centrosome duplication; P:DNA damage response, signal transduction by p53 class mediator resulting in transcription of p21 class mediator; P:double-strand break repair; P:double-strand break repair via homologous recombination; P:establishment of protein localization to telomere; P:female gonad development; P:hemopoiesis; P:histone H3 acetylation; P:histone H4 acetylation; P:inner cell mass cell proliferation; P:intrinsic apoptotic signaling pathway in response to DNA damage by p53 class mediator; P:male meiosis I; P:mitotic recombination-dependent replication fork processing; P:negative regulation of mammary gland epithelial cell proliferation; P:nucleotide-excision repair; P:oocyte maturation; P:positive regulation of mitotic cell cycle; P:positive regulation of transcription, DNA-templated; P:regulation of cytokinesis; P:regulation of transcription, DNA-templated; P:replication fork protection; P:response to gamma radiation; P:response to UV-C; P:response to X-ray; P:spermatogenesis; P:telomere maintenance via recombination;
scaffold1	indexed_genome	mRNA	54272127	54288581	.	+	.	ID=transcript_175;P51587 O00183 O15008 Q13879 Q5TBJ7,Breast cancer type 2 susceptibility protein {ECO:0000305},Fanconi anemia group D1 protein;, PF09169;PF09103;PF09104;PF00634;PF09121;, GO:0033593;GO:0005813;GO:0000781;GO:0005829;GO:0000800;GO:0005654;GO:0005634;GO:0032991;GO:0030141;GO:0043015;GO:0010484;GO:0010485;GO:0042802;GO:0002020;GO:0008022;GO:0003697;GO:0007420;GO:0007569;GO:0051298;GO:0006978;GO:0006302;GO:0000724;GO:0070200;GO:0008585;GO:0030097;GO:0043966;GO:0043967;GO:0001833;GO:0042771;GO:0007141;GO:1990426;GO:0033600;GO:0006289;GO:0001556;GO:0045931;GO:0045893;GO:0032465;GO:0006355;GO:0048478;GO:0010332;GO:0010225;GO:0010165;GO:0007283;GO:0000722;,  C:BRCA2-MAGE-D1 complex; C:centrosome; C:chromosome, telomeric region; C:cytosol; C:lateral element; C:nucleoplasm; C:nucleus; C:protein-containing complex; C:secretory granule;,  F:gamma-tubulin binding; F:H3 histone acetyltransferase activity; F:H4 histone acetyltransferase activity; F:identical protein binding; F:protease binding; F:protein C-terminus binding; F:single-stranded DNA binding;,  P:brain development; P:cell aging; P:centrosome duplication; P:DNA damage response, signal transduction by p53 class mediator resulting in transcription of p21 class mediator; P:double-strand break repair; P:double-strand break repair via homologous recombination; P:establishment of protein localization to telomere; P:female gonad development; P:hemopoiesis; P:histone H3 acetylation; P:histone H4 acetylation; P:inner cell mass cell proliferation; P:intrinsic apoptotic signaling pathway in response to DNA damage by p53 class mediator; P:male meiosis I; P:mitotic recombination-dependent replication fork processing; P:negative regulation of mammary gland epithelial cell proliferation; P:nucleotide-excision repair; P:oocyte maturation; P:positive regulation of mitotic cell cycle; P:positive regulation of transcription, DNA-templated; P:regulation of cytokinesis; P:regulation of transcription, DNA-templated; P:replication fork protection; P:response to gamma radiation; P:response to UV-C; P:response to X-ray; P:spermatogenesis; P:telomere maintenance via recombination;
scaffold1	indexed_genome	mRNA	54288702	54312329	.	-	.	ID=transcript_176;Q5TBK1 A4QN21 Q5TBK0,NEDD4-binding protein 2-like 1|Q5TBK1 A4QN21 Q5TBK0,NEDD4-binding protein 2-like 1|Q5TBK1 A4QN21 Q5TBK0,NEDD4-binding protein 2-like 1
scaffold1	indexed_genome	mRNA	54317204	54378389	.	-	.	ID=transcript_177;Q92802 A3KME8,NEDD4-binding protein 2-like 2,Phosphonoformate immuno-associated protein 5;, , GO:0070062;GO:0005634;GO:0017053;GO:0019899;GO:0003714;GO:1902037;GO:0000122;GO:1902035;,  C:extracellular exosome; C:nucleus; C:transcription repressor complex;,  F:enzyme binding; F:transcription corepressor activity;,  P:negative regulation of hematopoietic stem cell differentiation; P:negative regulation of transcription by RNA polymerase II; P:positive regulation of hematopoietic stem cell proliferation;|Q92802 A3KME8,NEDD4-binding protein 2-like 2,Phosphonoformate immuno-associated protein 5;, , GO:0070062;GO:0005634;GO:0017053;GO:0019899;GO:0003714;GO:1902037;GO:0000122;GO:1902035;,  C:extracellular exosome; C:nucleus; C:transcription repressor complex;,  F:enzyme binding; F:transcription corepressor activity;,  P:negative regulation of hematopoietic stem cell differentiation; P:negative regulation of transcription by RNA polymerase II; P:positive regulation of hematopoietic stem cell proliferation;|Q92802 A3KME8,NEDD4-binding protein 2-like 2,Phosphonoformate immuno-associated protein 5;, , GO:0070062;GO:0005634;GO:0017053;GO:0019899;GO:0003714;GO:1902037;GO:0000122;GO:1902035;,  C:extracellular exosome; C:nucleus; C:transcription repressor complex;,  F:enzyme binding; F:transcription corepressor activity;,  P:negative regulation of hematopoietic stem cell differentiation; P:negative regulation of transcription by RNA polymerase II; P:positive regulation of hematopoietic stem cell proliferation;|Q92802 A3KME8,NEDD4-binding protein 2-like 2,Phosphonoformate immuno-associated protein 5;, , GO:0070062;GO:0005634;GO:0017053;GO:0019899;GO:0003714;GO:1902037;GO:0000122;GO:1902035;,  C:extracellular exosome; C:nucleus; C:transcription repressor complex;,  F:enzyme binding; F:transcription corepressor activity;,  P:negative regulation of hematopoietic stem cell differentiation; P:negative regulation of transcription by RNA polymerase II; P:positive regulation of hematopoietic stem cell proliferation;|Q92802 A3KME8,NEDD4-binding protein 2-like 2,Phosphonoformate immuno-associated protein 5;, , GO:0070062;GO:0005634;GO:0017053;GO:0019899;GO:0003714;GO:1902037;GO:0000122;GO:1902035;,  C:extracellular exosome; C:nucleus; C:transcription repressor complex;,  F:enzyme binding; F:transcription corepressor activity;,  P:negative regulation of hematopoietic stem cell differentiation; P:negative regulation of transcription by RNA polymerase II; P:positive regulation of hematopoietic stem cell proliferation;|Q92802 A3KME8,NEDD4-binding protein 2-like 2,Phosphonoformate immuno-associated protein 5;, , GO:0070062;GO:0005634;GO:0017053;GO:0019899;GO:0003714;GO:1902037;GO:0000122;GO:1902035;,  C:extracellular exosome; C:nucleus; C:transcription repressor complex;,  F:enzyme binding; F:transcription corepressor activity;,  P:negative regulation of hematopoietic stem cell differentiation; P:negative regulation of transcription by RNA polymerase II; P:positive regulation of hematopoietic stem cell proliferation;
scaffold1	indexed_genome	mRNA	54412752	54579271	.	+	.	ID=transcript_178;Q9NTI5 Q5R3S3 Q5W0K8 Q6NSC3 Q8IXT6 Q9H5N8 Q9Y2I5 Q9Y451,Sister chromatid cohesion protein PDS5 homolog B,Androgen-induced proliferation inhibitor;Androgen-induced prostate proliferative shutoff-associated protein AS3;, , GO:0000785;GO:0005694;GO:0000775;GO:0005829;GO:0005654;GO:0005634;GO:0003677;GO:0051301;GO:0008283;GO:0006281;GO:0007064;GO:0008285;GO:0042127;,  C:chromatin; C:chromosome; C:chromosome, centromeric region; C:cytosol; C:nucleoplasm; C:nucleus;,  F:DNA binding;,  P:cell division; P:cell population proliferation; P:DNA repair; P:mitotic sister chromatid cohesion; P:negative regulation of cell population proliferation; P:regulation of cell population proliferation;|Q9NTI5 Q5R3S3 Q5W0K8 Q6NSC3 Q8IXT6 Q9H5N8 Q9Y2I5 Q9Y451,Sister chromatid cohesion protein PDS5 homolog B,Androgen-induced proliferation inhibitor;Androgen-induced prostate proliferative shutoff-associated protein AS3;, , GO:0000785;GO:0005694;GO:0000775;GO:0005829;GO:0005654;GO:0005634;GO:0003677;GO:0051301;GO:0008283;GO:0006281;GO:0007064;GO:0008285;GO:0042127;,  C:chromatin; C:chromosome; C:chromosome, centromeric region; C:cytosol; C:nucleoplasm; C:nucleus;,  F:DNA binding;,  P:cell division; P:cell population proliferation; P:DNA repair; P:mitotic sister chromatid cohesion; P:negative regulation of cell population proliferation; P:regulation of cell population proliferation;|Q9NTI5 Q5R3S3 Q5W0K8 Q6NSC3 Q8IXT6 Q9H5N8 Q9Y2I5 Q9Y451,Sister chromatid cohesion protein PDS5 homolog B,Androgen-induced proliferation inhibitor;Androgen-induced prostate proliferative shutoff-associated protein AS3;, , GO:0000785;GO:0005694;GO:0000775;GO:0005829;GO:0005654;GO:0005634;GO:0003677;GO:0051301;GO:0008283;GO:0006281;GO:0007064;GO:0008285;GO:0042127;,  C:chromatin; C:chromosome; C:chromosome, centromeric region; C:cytosol; C:nucleoplasm; C:nucleus;,  F:DNA binding;,  P:cell division; P:cell population proliferation; P:DNA repair; P:mitotic sister chromatid cohesion; P:negative regulation of cell population proliferation; P:regulation of cell population proliferation;|Q9NTI5 Q5R3S3 Q5W0K8 Q6NSC3 Q8IXT6 Q9H5N8 Q9Y2I5 Q9Y451,Sister chromatid cohesion protein PDS5 homolog B,Androgen-induced proliferation inhibitor;Androgen-induced prostate proliferative shutoff-associated protein AS3;, , GO:0000785;GO:0005694;GO:0000775;GO:0005829;GO:0005654;GO:0005634;GO:0003677;GO:0051301;GO:0008283;GO:0006281;GO:0007064;GO:0008285;GO:0042127;,  C:chromatin; C:chromosome; C:chromosome, centromeric region; C:cytosol; C:nucleoplasm; C:nucleus;,  F:DNA binding;,  P:cell division; P:cell population proliferation; P:DNA repair; P:mitotic sister chromatid cohesion; P:negative regulation of cell population proliferation; P:regulation of cell population proliferation;
scaffold1	indexed_genome	mRNA	54856402	55298808	.	+	.	ID=transcript_179;Q9Y3M8 A2A309 A2A310 Q5HYH1 Q5TAE3 Q6UN61 Q86TP6 Q86WQ3 Q86XT1,StAR-related lipid transfer protein 13,46H23.2;Deleted in liver cancer 2 protein;Rho GTPase-activating protein;START domain-containing protein 13;, PF00620;PF07647;PF01852;, GO:0005829;GO:0005811;GO:0031966;GO:0005096;GO:0008289;GO:0030036;GO:0043542;GO:0097498;GO:0090051;GO:0035023;GO:0051056;GO:0007165;,  C:cytosol; C:lipid droplet; C:mitochondrial membrane;,  F:GTPase activator activity; F:lipid binding;,  P:actin cytoskeleton organization; P:endothelial cell migration; P:endothelial tube lumen extension; P:negative regulation of cell migration involved in sprouting angiogenesis; P:regulation of Rho protein signal transduction; P:regulation of small GTPase mediated signal transduction; P:signal transduction;|Q9Y3M8 A2A309 A2A310 Q5HYH1 Q5TAE3 Q6UN61 Q86TP6 Q86WQ3 Q86XT1,StAR-related lipid transfer protein 13,46H23.2;Deleted in liver cancer 2 protein;Rho GTPase-activating protein;START domain-containing protein 13;, PF00620;PF07647;PF01852;, GO:0005829;GO:0005811;GO:0031966;GO:0005096;GO:0008289;GO:0030036;GO:0043542;GO:0097498;GO:0090051;GO:0035023;GO:0051056;GO:0007165;,  C:cytosol; C:lipid droplet; C:mitochondrial membrane;,  F:GTPase activator activity; F:lipid binding;,  P:actin cytoskeleton organization; P:endothelial cell migration; P:endothelial tube lumen extension; P:negative regulation of cell migration involved in sprouting angiogenesis; P:regulation of Rho protein signal transduction; P:regulation of small GTPase mediated signal transduction; P:signal transduction;|Q9Y3M8 A2A309 A2A310 Q5HYH1 Q5TAE3 Q6UN61 Q86TP6 Q86WQ3 Q86XT1,StAR-related lipid transfer protein 13,46H23.2;Deleted in liver cancer 2 protein;Rho GTPase-activating protein;START domain-containing protein 13;, PF00620;PF07647;PF01852;, GO:0005829;GO:0005811;GO:0031966;GO:0005096;GO:0008289;GO:0030036;GO:0043542;GO:0097498;GO:0090051;GO:0035023;GO:0051056;GO:0007165;,  C:cytosol; C:lipid droplet; C:mitochondrial membrane;,  F:GTPase activator activity; F:lipid binding;,  P:actin cytoskeleton organization; P:endothelial cell migration; P:endothelial tube lumen extension; P:negative regulation of cell migration involved in sprouting angiogenesis; P:regulation of Rho protein signal transduction; P:regulation of small GTPase mediated signal transduction; P:signal transduction;|Q9Y3M8 A2A309 A2A310 Q5HYH1 Q5TAE3 Q6UN61 Q86TP6 Q86WQ3 Q86XT1,StAR-related lipid transfer protein 13,46H23.2;Deleted in liver cancer 2 protein;Rho GTPase-activating protein;START domain-containing protein 13;, PF00620;PF07647;PF01852;, GO:0005829;GO:0005811;GO:0031966;GO:0005096;GO:0008289;GO:0030036;GO:0043542;GO:0097498;GO:0090051;GO:0035023;GO:0051056;GO:0007165;,  C:cytosol; C:lipid droplet; C:mitochondrial membrane;,  F:GTPase activator activity; F:lipid binding;,  P:actin cytoskeleton organization; P:endothelial cell migration; P:endothelial tube lumen extension; P:negative regulation of cell migration involved in sprouting angiogenesis; P:regulation of Rho protein signal transduction; P:regulation of small GTPase mediated signal transduction; P:signal transduction;|Q9Y3M8 A2A309 A2A310 Q5HYH1 Q5TAE3 Q6UN61 Q86TP6 Q86WQ3 Q86XT1,StAR-related lipid transfer protein 13,46H23.2;Deleted in liver cancer 2 protein;Rho GTPase-activating protein;START domain-containing protein 13;, PF00620;PF07647;PF01852;, GO:0005829;GO:0005811;GO:0031966;GO:0005096;GO:0008289;GO:0030036;GO:0043542;GO:0097498;GO:0090051;GO:0035023;GO:0051056;GO:0007165;,  C:cytosol; C:lipid droplet; C:mitochondrial membrane;,  F:GTPase activator activity; F:lipid binding;,  P:actin cytoskeleton organization; P:endothelial cell migration; P:endothelial tube lumen extension; P:negative regulation of cell migration involved in sprouting angiogenesis; P:regulation of Rho protein signal transduction; P:regulation of small GTPase mediated signal transduction; P:signal transduction;|Q9Y3M8 A2A309 A2A310 Q5HYH1 Q5TAE3 Q6UN61 Q86TP6 Q86WQ3 Q86XT1,StAR-related lipid transfer protein 13,46H23.2;Deleted in liver cancer 2 protein;Rho GTPase-activating protein;START domain-containing protein 13;, PF00620;PF07647;PF01852;, GO:0005829;GO:0005811;GO:0031966;GO:0005096;GO:0008289;GO:0030036;GO:0043542;GO:0097498;GO:0090051;GO:0035023;GO:0051056;GO:0007165;,  C:cytosol; C:lipid droplet; C:mitochondrial membrane;,  F:GTPase activator activity; F:lipid binding;,  P:actin cytoskeleton organization; P:endothelial cell migration; P:endothelial tube lumen extension; P:negative regulation of cell migration involved in sprouting angiogenesis; P:regulation of Rho protein signal transduction; P:regulation of small GTPase mediated signal transduction; P:signal transduction;|Q9Y3M8 A2A309 A2A310 Q5HYH1 Q5TAE3 Q6UN61 Q86TP6 Q86WQ3 Q86XT1,StAR-related lipid transfer protein 13,46H23.2;Deleted in liver cancer 2 protein;Rho GTPase-activating protein;START domain-containing protein 13;, PF00620;PF07647;PF01852;, GO:0005829;GO:0005811;GO:0031966;GO:0005096;GO:0008289;GO:0030036;GO:0043542;GO:0097498;GO:0090051;GO:0035023;GO:0051056;GO:0007165;,  C:cytosol; C:lipid droplet; C:mitochondrial membrane;,  F:GTPase activator activity; F:lipid binding;,  P:actin cytoskeleton organization; P:endothelial cell migration; P:endothelial tube lumen extension; P:negative regulation of cell migration involved in sprouting angiogenesis; P:regulation of Rho protein signal transduction; P:regulation of small GTPase mediated signal transduction; P:signal transduction;
scaffold1	indexed_genome	mRNA	56391256	56576024	.	+	.	ID=transcript_180;Q8NFP9 B7Z2H9 Q5T320 Q9HCM8 Q9NSU1 Q9NW98 Q9Y6J1,Neurobeachin,Lysosomal-trafficking regulator 2;Protein BCL8B;, PF02138;PF06469;PF15787;PF14844;, GO:0005829;GO:0012505;GO:0016020;GO:0005886;GO:0005802;GO:0019901;GO:0008104;,  C:cytosol; C:endomembrane system; C:membrane; C:plasma membrane; C:trans-Golgi network;,  F:protein kinase binding;,  P:protein localization;|Q8NFP9 B7Z2H9 Q5T320 Q9HCM8 Q9NSU1 Q9NW98 Q9Y6J1,Neurobeachin,Lysosomal-trafficking regulator 2;Protein BCL8B;, PF02138;PF06469;PF15787;PF14844;, GO:0005829;GO:0012505;GO:0016020;GO:0005886;GO:0005802;GO:0019901;GO:0008104;,  C:cytosol; C:endomembrane system; C:membrane; C:plasma membrane; C:trans-Golgi network;,  F:protein kinase binding;,  P:protein localization;|Q8NFP9 B7Z2H9 Q5T320 Q9HCM8 Q9NSU1 Q9NW98 Q9Y6J1,Neurobeachin,Lysosomal-trafficking regulator 2;Protein BCL8B;, PF02138;PF06469;PF15787;PF14844;, GO:0005829;GO:0012505;GO:0016020;GO:0005886;GO:0005802;GO:0019901;GO:0008104;,  C:cytosol; C:endomembrane system; C:membrane; C:plasma membrane; C:trans-Golgi network;,  F:protein kinase binding;,  P:protein localization;|Q8NFP9 B7Z2H9 Q5T320 Q9HCM8 Q9NSU1 Q9NW98 Q9Y6J1,Neurobeachin,Lysosomal-trafficking regulator 2;Protein BCL8B;, PF02138;PF06469;PF15787;PF14844;, GO:0005829;GO:0012505;GO:0016020;GO:0005886;GO:0005802;GO:0019901;GO:0008104;,  C:cytosol; C:endomembrane system; C:membrane; C:plasma membrane; C:trans-Golgi network;,  F:protein kinase binding;,  P:protein localization;|Q8NFP9 B7Z2H9 Q5T320 Q9HCM8 Q9NSU1 Q9NW98 Q9Y6J1,Neurobeachin,Lysosomal-trafficking regulator 2;Protein BCL8B;, PF02138;PF06469;PF15787;PF14844;, GO:0005829;GO:0012505;GO:0016020;GO:0005886;GO:0005802;GO:0019901;GO:0008104;,  C:cytosol; C:endomembrane system; C:membrane; C:plasma membrane; C:trans-Golgi network;,  F:protein kinase binding;,  P:protein localization;
scaffold1	indexed_genome	mRNA	56584802	57034708	.	+	.	ID=transcript_181;Q8NFP9 B7Z2H9 Q5T320 Q9HCM8 Q9NSU1 Q9NW98 Q9Y6J1,Neurobeachin,Lysosomal-trafficking regulator 2;Protein BCL8B;, PF02138;PF06469;PF15787;PF14844;, GO:0005829;GO:0012505;GO:0016020;GO:0005886;GO:0005802;GO:0019901;GO:0008104;,  C:cytosol; C:endomembrane system; C:membrane; C:plasma membrane; C:trans-Golgi network;,  F:protein kinase binding;,  P:protein localization;|Q8NFP9 B7Z2H9 Q5T320 Q9HCM8 Q9NSU1 Q9NW98 Q9Y6J1,Neurobeachin,Lysosomal-trafficking regulator 2;Protein BCL8B;, PF02138;PF06469;PF15787;PF14844;, GO:0005829;GO:0012505;GO:0016020;GO:0005886;GO:0005802;GO:0019901;GO:0008104;,  C:cytosol; C:endomembrane system; C:membrane; C:plasma membrane; C:trans-Golgi network;,  F:protein kinase binding;,  P:protein localization;|Q8NFP9 B7Z2H9 Q5T320 Q9HCM8 Q9NSU1 Q9NW98 Q9Y6J1,Neurobeachin,Lysosomal-trafficking regulator 2;Protein BCL8B;, PF02138;PF06469;PF15787;PF14844;, GO:0005829;GO:0012505;GO:0016020;GO:0005886;GO:0005802;GO:0019901;GO:0008104;,  C:cytosol; C:endomembrane system; C:membrane; C:plasma membrane; C:trans-Golgi network;,  F:protein kinase binding;,  P:protein localization;|Q8NFP9 B7Z2H9 Q5T320 Q9HCM8 Q9NSU1 Q9NW98 Q9Y6J1,Neurobeachin,Lysosomal-trafficking regulator 2;Protein BCL8B;, PF02138;PF06469;PF15787;PF14844;, GO:0005829;GO:0012505;GO:0016020;GO:0005886;GO:0005802;GO:0019901;GO:0008104;,  C:cytosol; C:endomembrane system; C:membrane; C:plasma membrane; C:trans-Golgi network;,  F:protein kinase binding;,  P:protein localization;|Q13394 Q6I9T5,Putative nucleotidyltransferase MAB21L1 {ECO:0000305},Protein mab-21-like 1 {ECO:0000312|HGNC:HGNC:6757};, PF03281;, GO:0005634;GO:0005524;GO:0005525;GO:0046872;GO:0016779;GO:0009653;GO:0043010;GO:0001654;GO:0008284;,  C:nucleus;,  F:ATP binding; F:GTP binding; F:metal ion binding; F:nucleotidyltransferase activity;,  P:anatomical structure morphogenesis; P:camera-type eye development; P:eye development; P:positive regulation of cell population proliferation;|Q13394 Q6I9T5,Putative nucleotidyltransferase MAB21L1 {ECO:0000305},Protein mab-21-like 1 {ECO:0000312|HGNC:HGNC:6757};, PF03281;, GO:0005634;GO:0005524;GO:0005525;GO:0046872;GO:0016779;GO:0009653;GO:0043010;GO:0001654;GO:0008284;,  C:nucleus;,  F:ATP binding; F:GTP binding; F:metal ion binding; F:nucleotidyltransferase activity;,  P:anatomical structure morphogenesis; P:camera-type eye development; P:eye development; P:positive regulation of cell population proliferation;|Q8NFP9 B7Z2H9 Q5T320 Q9HCM8 Q9NSU1 Q9NW98 Q9Y6J1,Neurobeachin,Lysosomal-trafficking regulator 2;Protein BCL8B;, PF02138;PF06469;PF15787;PF14844;, GO:0005829;GO:0012505;GO:0016020;GO:0005886;GO:0005802;GO:0019901;GO:0008104;,  C:cytosol; C:endomembrane system; C:membrane; C:plasma membrane; C:trans-Golgi network;,  F:protein kinase binding;,  P:protein localization;
scaffold1	indexed_genome	mRNA	57114700	57150406	.	-	.	ID=transcript_182;O15075 B7Z3E9 Q5VZY8 Q5VZZ0 Q5VZZ1,Serine/threonine-protein kinase DCLK1,Doublecortin domain-containing protein 3A;Doublecortin-like and CAM kinase-like 1;Doublecortin-like kinase 1;, PF03607;PF00069;, GO:0005887;GO:0014069;GO:0005524;GO:0004672;GO:0106310;GO:0106311;GO:0048675;GO:0007417;GO:0021952;GO:0048813;GO:0016197;GO:0030900;GO:0035556;GO:1900181;GO:0007399;GO:0001764;GO:0048812;GO:0018105;GO:0006468;GO:0009615;,  C:integral component of plasma membrane; C:postsynaptic density;,  F:ATP binding; F:protein kinase activity; F:protein serine kinase activity; F:protein threonine kinase activity;,  P:axon extension; P:central nervous system development; P:central nervous system projection neuron axonogenesis; P:dendrite morphogenesis; P:endosomal transport; P:forebrain development; P:intracellular signal transduction; P:negative regulation of protein localization to nucleus; P:nervous system development; P:neuron migration; P:neuron projection morphogenesis; P:peptidyl-serine phosphorylation; P:protein phosphorylation; P:response to virus;
scaffold1	indexed_genome	mRNA	57150502	57444457	.	-	.	ID=transcript_183;O15075 B7Z3E9 Q5VZY8 Q5VZZ0 Q5VZZ1,Serine/threonine-protein kinase DCLK1,Doublecortin domain-containing protein 3A;Doublecortin-like and CAM kinase-like 1;Doublecortin-like kinase 1;, PF03607;PF00069;, GO:0005887;GO:0014069;GO:0005524;GO:0004672;GO:0106310;GO:0106311;GO:0048675;GO:0007417;GO:0021952;GO:0048813;GO:0016197;GO:0030900;GO:0035556;GO:1900181;GO:0007399;GO:0001764;GO:0048812;GO:0018105;GO:0006468;GO:0009615;,  C:integral component of plasma membrane; C:postsynaptic density;,  F:ATP binding; F:protein kinase activity; F:protein serine kinase activity; F:protein threonine kinase activity;,  P:axon extension; P:central nervous system development; P:central nervous system projection neuron axonogenesis; P:dendrite morphogenesis; P:endosomal transport; P:forebrain development; P:intracellular signal transduction; P:negative regulation of protein localization to nucleus; P:nervous system development; P:neuron migration; P:neuron projection morphogenesis; P:peptidyl-serine phosphorylation; P:protein phosphorylation; P:response to virus;|O15075 B7Z3E9 Q5VZY8 Q5VZZ0 Q5VZZ1,Serine/threonine-protein kinase DCLK1,Doublecortin domain-containing protein 3A;Doublecortin-like and CAM kinase-like 1;Doublecortin-like kinase 1;, PF03607;PF00069;, GO:0005887;GO:0014069;GO:0005524;GO:0004672;GO:0106310;GO:0106311;GO:0048675;GO:0007417;GO:0021952;GO:0048813;GO:0016197;GO:0030900;GO:0035556;GO:1900181;GO:0007399;GO:0001764;GO:0048812;GO:0018105;GO:0006468;GO:0009615;,  C:integral component of plasma membrane; C:postsynaptic density;,  F:ATP binding; F:protein kinase activity; F:protein serine kinase activity; F:protein threonine kinase activity;,  P:axon extension; P:central nervous system development; P:central nervous system projection neuron axonogenesis; P:dendrite morphogenesis; P:endosomal transport; P:forebrain development; P:intracellular signal transduction; P:negative regulation of protein localization to nucleus; P:nervous system development; P:neuron migration; P:neuron projection morphogenesis; P:peptidyl-serine phosphorylation; P:protein phosphorylation; P:response to virus;|O15075 B7Z3E9 Q5VZY8 Q5VZZ0 Q5VZZ1,Serine/threonine-protein kinase DCLK1,Doublecortin domain-containing protein 3A;Doublecortin-like and CAM kinase-like 1;Doublecortin-like kinase 1;, PF03607;PF00069;, GO:0005887;GO:0014069;GO:0005524;GO:0004672;GO:0106310;GO:0106311;GO:0048675;GO:0007417;GO:0021952;GO:0048813;GO:0016197;GO:0030900;GO:0035556;GO:1900181;GO:0007399;GO:0001764;GO:0048812;GO:0018105;GO:0006468;GO:0009615;,  C:integral component of plasma membrane; C:postsynaptic density;,  F:ATP binding; F:protein kinase activity; F:protein serine kinase activity; F:protein threonine kinase activity;,  P:axon extension; P:central nervous system development; P:central nervous system projection neuron axonogenesis; P:dendrite morphogenesis; P:endosomal transport; P:forebrain development; P:intracellular signal transduction; P:negative regulation of protein localization to nucleus; P:nervous system development; P:neuron migration; P:neuron projection morphogenesis; P:peptidyl-serine phosphorylation; P:protein phosphorylation; P:response to virus;|O15075 B7Z3E9 Q5VZY8 Q5VZZ0 Q5VZZ1,Serine/threonine-protein kinase DCLK1,Doublecortin domain-containing protein 3A;Doublecortin-like and CAM kinase-like 1;Doublecortin-like kinase 1;, PF03607;PF00069;, GO:0005887;GO:0014069;GO:0005524;GO:0004672;GO:0106310;GO:0106311;GO:0048675;GO:0007417;GO:0021952;GO:0048813;GO:0016197;GO:0030900;GO:0035556;GO:1900181;GO:0007399;GO:0001764;GO:0048812;GO:0018105;GO:0006468;GO:0009615;,  C:integral component of plasma membrane; C:postsynaptic density;,  F:ATP binding; F:protein kinase activity; F:protein serine kinase activity; F:protein threonine kinase activity;,  P:axon extension; P:central nervous system development; P:central nervous system projection neuron axonogenesis; P:dendrite morphogenesis; P:endosomal transport; P:forebrain development; P:intracellular signal transduction; P:negative regulation of protein localization to nucleus; P:nervous system development; P:neuron migration; P:neuron projection morphogenesis; P:peptidyl-serine phosphorylation; P:protein phosphorylation; P:response to virus;
scaffold1	indexed_genome	mRNA	57488551	57493859	.	-	.	ID=transcript_184;Q9NX45 B4DX90 Q5EGC3 Q8TC74 Q96QX4,Spermatogenesis- and oogenesis-specific basic helix-loop-helix-containing protein 2,, PF00010;, GO:0000785;GO:0005737;GO:0005634;GO:0000981;GO:0046982;GO:0042803;GO:0000978;GO:1990837;GO:0030154;GO:0007275;GO:0009994;GO:0006357;GO:0007283;,  C:chromatin; C:cytoplasm; C:nucleus;,  F:DNA-binding transcription factor activity, RNA polymerase II-specific; F:protein heterodimerization activity; F:protein homodimerization activity; F:RNA polymerase II cis-regulatory region sequence-specific DNA binding; F:sequence-specific double-stranded DNA binding;,  P:cell differentiation; P:multicellular organism development; P:oocyte differentiation; P:regulation of transcription by RNA polymerase II; P:spermatogenesis;
scaffold1	indexed_genome	mRNA	57585584	57605992	.	-	.	ID=transcript_185;Q8N0X7 O60349 Q86Y67 Q9H1T2 Q9H1T3,Spartin {ECO:0000305},Spastic paraplegia 20 protein;Trans-activated by hepatitis C virus core protein 1;, PF06911;, GO:0005737;GO:0005829;GO:0005811;GO:0030496;GO:0005741;GO:0005886;GO:0045202;GO:0031625;GO:0009838;GO:0060612;GO:0051301;GO:0034389;GO:0030514;GO:0048698;GO:0050905;GO:0051881;,  C:cytoplasm; C:cytosol; C:lipid droplet; C:midbody; C:mitochondrial outer membrane; C:plasma membrane; C:synapse;,  F:ubiquitin protein ligase binding;,  P:abscission; P:adipose tissue development; P:cell division; P:lipid droplet organization; P:negative regulation of BMP signaling pathway; P:negative regulation of collateral sprouting in absence of injury; P:neuromuscular process; P:regulation of mitochondrial membrane potential;|Q8N0X7 O60349 Q86Y67 Q9H1T2 Q9H1T3,Spartin {ECO:0000305},Spastic paraplegia 20 protein;Trans-activated by hepatitis C virus core protein 1;, PF06911;, GO:0005737;GO:0005829;GO:0005811;GO:0030496;GO:0005741;GO:0005886;GO:0045202;GO:0031625;GO:0009838;GO:0060612;GO:0051301;GO:0034389;GO:0030514;GO:0048698;GO:0050905;GO:0051881;,  C:cytoplasm; C:cytosol; C:lipid droplet; C:midbody; C:mitochondrial outer membrane; C:plasma membrane; C:synapse;,  F:ubiquitin protein ligase binding;,  P:abscission; P:adipose tissue development; P:cell division; P:lipid droplet organization; P:negative regulation of BMP signaling pathway; P:negative regulation of collateral sprouting in absence of injury; P:neuromuscular process; P:regulation of mitochondrial membrane potential;|Q8N0X7 O60349 Q86Y67 Q9H1T2 Q9H1T3,Spartin {ECO:0000305},Spastic paraplegia 20 protein;Trans-activated by hepatitis C virus core protein 1;, PF06911;, GO:0005737;GO:0005829;GO:0005811;GO:0030496;GO:0005741;GO:0005886;GO:0045202;GO:0031625;GO:0009838;GO:0060612;GO:0051301;GO:0034389;GO:0030514;GO:0048698;GO:0050905;GO:0051881;,  C:cytoplasm; C:cytosol; C:lipid droplet; C:midbody; C:mitochondrial outer membrane; C:plasma membrane; C:synapse;,  F:ubiquitin protein ligase binding;,  P:abscission; P:adipose tissue development; P:cell division; P:lipid droplet organization; P:negative regulation of BMP signaling pathway; P:negative regulation of collateral sprouting in absence of injury; P:neuromuscular process; P:regulation of mitochondrial membrane potential;|Q8N0X7 O60349 Q86Y67 Q9H1T2 Q9H1T3,Spartin {ECO:0000305},Spastic paraplegia 20 protein;Trans-activated by hepatitis C virus core protein 1;, PF06911;, GO:0005737;GO:0005829;GO:0005811;GO:0030496;GO:0005741;GO:0005886;GO:0045202;GO:0031625;GO:0009838;GO:0060612;GO:0051301;GO:0034389;GO:0030514;GO:0048698;GO:0050905;GO:0051881;,  C:cytoplasm; C:cytosol; C:lipid droplet; C:midbody; C:mitochondrial outer membrane; C:plasma membrane; C:synapse;,  F:ubiquitin protein ligase binding;,  P:abscission; P:adipose tissue development; P:cell division; P:lipid droplet organization; P:negative regulation of BMP signaling pathway; P:negative regulation of collateral sprouting in absence of injury; P:neuromuscular process; P:regulation of mitochondrial membrane potential;|Q8N0X7 O60349 Q86Y67 Q9H1T2 Q9H1T3,Spartin {ECO:0000305},Spastic paraplegia 20 protein;Trans-activated by hepatitis C virus core protein 1;, PF06911;, GO:0005737;GO:0005829;GO:0005811;GO:0030496;GO:0005741;GO:0005886;GO:0045202;GO:0031625;GO:0009838;GO:0060612;GO:0051301;GO:0034389;GO:0030514;GO:0048698;GO:0050905;GO:0051881;,  C:cytoplasm; C:cytosol; C:lipid droplet; C:midbody; C:mitochondrial outer membrane; C:plasma membrane; C:synapse;,  F:ubiquitin protein ligase binding;,  P:abscission; P:adipose tissue development; P:cell division; P:lipid droplet organization; P:negative regulation of BMP signaling pathway; P:negative regulation of collateral sprouting in absence of injury; P:neuromuscular process; P:regulation of mitochondrial membrane potential;
scaffold1	indexed_genome	mRNA	57693177	57696146	.	+	.	ID=transcript_186;P78396 B7Z7E3 Q5T3V0 Q5U0G2 Q8IY91,Cyclin-A1,, PF02984;PF00134;, GO:0097123;GO:0097124;GO:0000307;GO:0005737;GO:0005829;GO:0015630;GO:0005654;GO:0005634;GO:0016538;GO:0051301;GO:0007141;GO:0044772;GO:0016579;GO:0000079;GO:0000083;GO:0007283;,  C:cyclin A1-CDK2 complex; C:cyclin A2-CDK2 complex; C:cyclin-dependent protein kinase holoenzyme complex; C:cytoplasm; C:cytosol; C:microtubule cytoskeleton; C:nucleoplasm; C:nucleus;,  F:cyclin-dependent protein serine/threonine kinase regulator activity;,  P:cell division; P:male meiosis I; P:mitotic cell cycle phase transition; P:protein deubiquitination; P:regulation of cyclin-dependent protein serine/threonine kinase activity; P:regulation of transcription involved in G1/S transition of mitotic cell cycle; P:spermatogenesis;
scaffold1	indexed_genome	mRNA	57868844	57894977	.	-	.	ID=transcript_187;A2A2V5 Q8N469,Serine-rich and transmembrane domain-containing protein 1,, PF15872;, GO:0016021;GO:0043231;,  C:integral component of membrane; C:intracellular membrane-bounded organelle;
scaffold1	indexed_genome	mRNA	57986007	57997371	.	+	.	ID=transcript_188;O00287 B2R9T8 Q5VZM6 Q8TC40,Regulatory factor X-associated protein,RFX DNA-binding complex 36 kDa subunit;, PF15289;, GO:0016607;GO:0005634;GO:0090575;GO:0003677;GO:0045944;GO:0006357;,  C:nuclear speck; C:nucleus; C:RNA polymerase II transcription regulator complex;,  F:DNA binding;,  P:positive regulation of transcription by RNA polymerase II; P:regulation of transcription by RNA polymerase II;|O00287 B2R9T8 Q5VZM6 Q8TC40,Regulatory factor X-associated protein,RFX DNA-binding complex 36 kDa subunit;, PF15289;, GO:0016607;GO:0005634;GO:0090575;GO:0003677;GO:0045944;GO:0006357;,  C:nuclear speck; C:nucleus; C:RNA polymerase II transcription regulator complex;,  F:DNA binding;,  P:positive regulation of transcription by RNA polymerase II; P:regulation of transcription by RNA polymerase II;
scaffold1	indexed_genome	mRNA	58003161	58028184	.	-	.	ID=transcript_189;O15198 A2A2Y6 O14989 Q5TBA1,Mothers against decapentaplegic homolog 9,Madh6;SMAD family member 9;, PF03165;PF03166;, GO:0000785;GO:0005737;GO:0005829;GO:0071144;GO:0005654;GO:0005634;GO:0071141;GO:0000981;GO:0070411;GO:0046872;GO:0000978;GO:0009653;GO:0030509;GO:0030154;GO:0071773;GO:0030514;GO:1901522;GO:0060395;GO:0007179;,  C:chromatin; C:cytoplasm; C:cytosol; C:heteromeric SMAD protein complex; C:nucleoplasm; C:nucleus; C:SMAD protein complex;,  F:DNA-binding transcription factor activity, RNA polymerase II-specific; F:I-SMAD binding; F:metal ion binding; F:RNA polymerase II cis-regulatory region sequence-specific DNA binding;,  P:anatomical structure morphogenesis; P:BMP signaling pathway; P:cell differentiation; P:cellular response to BMP stimulus; P:negative regulation of BMP signaling pathway; P:positive regulation of transcription from RNA polymerase II promoter involved in cellular response to chemical stimulus; P:SMAD protein signal transduction; P:transforming growth factor beta receptor signaling pathway;|Q15797 A8KAJ0 D3DNZ9 Q16636 Q9UFT8,Mothers against decapentaplegic homolog 1,JV4-1;Mad-related protein 1;SMAD family member 1;Transforming growth factor-beta-signaling protein 1;, PF03165;PF03166;, GO:0000785;GO:0005737;GO:0005829;GO:0071144;GO:0016021;GO:0005637;GO:0005654;GO:0005634;GO:0032991;GO:0071141;GO:0070410;GO:0017151;GO:0001228;GO:0003700;GO:0000981;GO:0070411;GO:0042802;GO:0046872;GO:0070878;GO:0019901;GO:0000978;GO:0009653;GO:0030509;GO:0060348;GO:0060038;GO:0051216;GO:0030154;GO:0071407;GO:0009880;GO:0007276;GO:0030902;GO:0042592;GO:0006954;GO:0000165;GO:0001710;GO:0030901;GO:0030514;GO:0008285;GO:0002051;GO:0061036;GO:0010628;GO:0045669;GO:1902895;GO:1903672;GO:0045944;GO:1901522;GO:0031053;GO:0016579;GO:0006468;GO:0007165;GO:0007183;GO:0060395;GO:0007179;GO:0001657;,  C:chromatin; C:cytoplasm; C:cytosol; C:heteromeric SMAD protein complex; C:integral component of membrane; C:nuclear inner membrane; C:nucleoplasm; C:nucleus; C:protein-containing complex; C:SMAD protein complex;,  F:co-SMAD binding; F:DEAD/H-box RNA helicase binding; F:DNA-binding transcription activator activity, RNA polymerase II-specific; F:DNA-binding transcription factor activity; F:DNA-binding transcription factor activity, RNA polymerase II-specific; F:I-SMAD binding; F:identical protein binding; F:metal ion binding; F:primary miRNA binding; F:protein kinase binding; F:RNA polymerase II cis-regulatory region sequence-specific DNA binding;,  P:anatomical structure morphogenesis; P:BMP signaling pathway; P:bone development; P:cardiac muscle cell proliferation; P:cartilage development; P:cell differentiation; P:cellular response to organic cyclic compound; P:embryonic pattern specification; P:gamete generation; P:hindbrain development; P:homeostatic process; P:inflammatory response; P:MAPK cascade; P:mesodermal cell fate commitment; P:midbrain development; P:negative regulation of BMP signaling pathway; P:negative regulation of cell population proliferation; P:osteoblast fate commitment; P:positive regulation of cartilage development; P:positive regulation of gene expression; P:positive regulation of osteoblast differentiation; P:positive regulation of pri-miRNA transcription by RNA polymerase II; P:positive regulation of sprouting angiogenesis; P:positive regulation of transcription by RNA polymerase II; P:positive regulation of transcription from RNA polymerase II promoter involved in cellular response to chemical stimulus; P:primary miRNA processing; P:protein deubiquitination; P:protein phosphorylation; P:signal transduction; P:SMAD protein complex assembly; P:SMAD protein signal transduction; P:transforming growth factor beta receptor signaling pathway; P:ureteric bud development;|O15198 A2A2Y6 O14989 Q5TBA1,Mothers against decapentaplegic homolog 9,Madh6;SMAD family member 9;, PF03165;PF03166;, GO:0000785;GO:0005737;GO:0005829;GO:0071144;GO:0005654;GO:0005634;GO:0071141;GO:0000981;GO:0070411;GO:0046872;GO:0000978;GO:0009653;GO:0030509;GO:0030154;GO:0071773;GO:0030514;GO:1901522;GO:0060395;GO:0007179;,  C:chromatin; C:cytoplasm; C:cytosol; C:heteromeric SMAD protein complex; C:nucleoplasm; C:nucleus; C:SMAD protein complex;,  F:DNA-binding transcription factor activity, RNA polymerase II-specific; F:I-SMAD binding; F:metal ion binding; F:RNA polymerase II cis-regulatory region sequence-specific DNA binding;,  P:anatomical structure morphogenesis; P:BMP signaling pathway; P:cell differentiation; P:cellular response to BMP stimulus; P:negative regulation of BMP signaling pathway; P:positive regulation of transcription from RNA polymerase II promoter involved in cellular response to chemical stimulus; P:SMAD protein signal transduction; P:transforming growth factor beta receptor signaling pathway;
scaffold1	indexed_genome	mRNA	58073291	58082844	.	-	.	ID=transcript_190;Q9Y673 B4DR37 Q5TBA6,Dolichyl-phosphate beta-glucosyltransferase,Asparagine-linked glycosylation protein 5 homolog;, PF00535;, GO:0005789;GO:0016021;GO:0016020;GO:0004581;GO:0004576;GO:0007368;GO:0006486;GO:0006487;GO:0018279;,  C:endoplasmic reticulum membrane; C:integral component of membrane; C:membrane;,  F:dolichyl-phosphate beta-glucosyltransferase activity; F:oligosaccharyl transferase activity;,  P:determination of left/right symmetry; P:protein glycosylation; P:protein N-linked glycosylation; P:protein N-linked glycosylation via asparagine;|Q9Y673 B4DR37 Q5TBA6,Dolichyl-phosphate beta-glucosyltransferase,Asparagine-linked glycosylation protein 5 homolog;, PF00535;, GO:0005789;GO:0016021;GO:0016020;GO:0004581;GO:0004576;GO:0007368;GO:0006486;GO:0006487;GO:0018279;,  C:endoplasmic reticulum membrane; C:integral component of membrane; C:membrane;,  F:dolichyl-phosphate beta-glucosyltransferase activity; F:oligosaccharyl transferase activity;,  P:determination of left/right symmetry; P:protein glycosylation; P:protein N-linked glycosylation; P:protein N-linked glycosylation via asparagine;|Q9Y673 B4DR37 Q5TBA6,Dolichyl-phosphate beta-glucosyltransferase,Asparagine-linked glycosylation protein 5 homolog;, PF00535;, GO:0005789;GO:0016021;GO:0016020;GO:0004581;GO:0004576;GO:0007368;GO:0006486;GO:0006487;GO:0018279;,  C:endoplasmic reticulum membrane; C:integral component of membrane; C:membrane;,  F:dolichyl-phosphate beta-glucosyltransferase activity; F:oligosaccharyl transferase activity;,  P:determination of left/right symmetry; P:protein glycosylation; P:protein N-linked glycosylation; P:protein N-linked glycosylation via asparagine;
scaffold1	indexed_genome	mRNA	58082937	58109976	.	-	.	ID=transcript_191;Q9Y673 B4DR37 Q5TBA6,Dolichyl-phosphate beta-glucosyltransferase,Asparagine-linked glycosylation protein 5 homolog;, PF00535;, GO:0005789;GO:0016021;GO:0016020;GO:0004581;GO:0004576;GO:0007368;GO:0006486;GO:0006487;GO:0018279;,  C:endoplasmic reticulum membrane; C:integral component of membrane; C:membrane;,  F:dolichyl-phosphate beta-glucosyltransferase activity; F:oligosaccharyl transferase activity;,  P:determination of left/right symmetry; P:protein glycosylation; P:protein N-linked glycosylation; P:protein N-linked glycosylation via asparagine;
scaffold1	indexed_genome	mRNA	58112115	58113670	.	-	.	ID=transcript_192;Q96B26 O43480 Q5TBA5,Exosome complex component RRP43,Exosome component 8;Opa-interacting protein 2;Ribosomal RNA-processing protein 43;p9;, PF01138;PF03725;, GO:0005694;GO:0005737;GO:0000177;GO:0005829;GO:0000178;GO:0001650;GO:0043231;GO:0000176;GO:0005654;GO:0005634;GO:0042802;GO:0035925;GO:0043928;GO:0000467;GO:0071028;GO:0071042;GO:0071035;GO:0071038;GO:0034427;GO:0043488;GO:0016075;GO:0006364;GO:0034473;GO:0034475;GO:0034476;,  C:chromosome; C:cytoplasm; C:cytoplasmic exosome (RNase complex); C:cytosol; C:exosome (RNase complex); C:fibrillar center; C:intracellular membrane-bounded organelle; C:nuclear exosome (RNase complex); C:nucleoplasm; C:nucleus;,  F:identical protein binding; F:mRNA 3'-UTR AU-rich region binding;,  P:exonucleolytic catabolism of deadenylated mRNA; P:exonucleolytic trimming to generate mature 3'-end of 5.8S rRNA from tricistronic rRNA transcript (SSU-rRNA, 5.8S rRNA, LSU-rRNA); P:nuclear mRNA surveillance; P:nuclear polyadenylation-dependent mRNA catabolic process; P:nuclear polyadenylation-dependent rRNA catabolic process; P:nuclear polyadenylation-dependent tRNA catabolic process; P:nuclear-transcribed mRNA catabolic process, exonucleolytic, 3'-5'; P:regulation of mRNA stability; P:rRNA catabolic process; P:rRNA processing; P:U1 snRNA 3'-end processing; P:U4 snRNA 3'-end processing; P:U5 snRNA 3'-end processing;
scaffold1	indexed_genome	mRNA	58113996	58130012	.	+	.	ID=transcript_193;Q96B26 O43480 Q5TBA5,Exosome complex component RRP43,Exosome component 8;Opa-interacting protein 2;Ribosomal RNA-processing protein 43;p9;, PF01138;PF03725;, GO:0005694;GO:0005737;GO:0000177;GO:0005829;GO:0000178;GO:0001650;GO:0043231;GO:0000176;GO:0005654;GO:0005634;GO:0042802;GO:0035925;GO:0043928;GO:0000467;GO:0071028;GO:0071042;GO:0071035;GO:0071038;GO:0034427;GO:0043488;GO:0016075;GO:0006364;GO:0034473;GO:0034475;GO:0034476;,  C:chromosome; C:cytoplasm; C:cytoplasmic exosome (RNase complex); C:cytosol; C:exosome (RNase complex); C:fibrillar center; C:intracellular membrane-bounded organelle; C:nuclear exosome (RNase complex); C:nucleoplasm; C:nucleus;,  F:identical protein binding; F:mRNA 3'-UTR AU-rich region binding;,  P:exonucleolytic catabolism of deadenylated mRNA; P:exonucleolytic trimming to generate mature 3'-end of 5.8S rRNA from tricistronic rRNA transcript (SSU-rRNA, 5.8S rRNA, LSU-rRNA); P:nuclear mRNA surveillance; P:nuclear polyadenylation-dependent mRNA catabolic process; P:nuclear polyadenylation-dependent rRNA catabolic process; P:nuclear polyadenylation-dependent tRNA catabolic process; P:nuclear-transcribed mRNA catabolic process, exonucleolytic, 3'-5'; P:regulation of mRNA stability; P:rRNA catabolic process; P:rRNA processing; P:U1 snRNA 3'-end processing; P:U4 snRNA 3'-end processing; P:U5 snRNA 3'-end processing;|Q96B26 O43480 Q5TBA5,Exosome complex component RRP43,Exosome component 8;Opa-interacting protein 2;Ribosomal RNA-processing protein 43;p9;, PF01138;PF03725;, GO:0005694;GO:0005737;GO:0000177;GO:0005829;GO:0000178;GO:0001650;GO:0043231;GO:0000176;GO:0005654;GO:0005634;GO:0042802;GO:0035925;GO:0043928;GO:0000467;GO:0071028;GO:0071042;GO:0071035;GO:0071038;GO:0034427;GO:0043488;GO:0016075;GO:0006364;GO:0034473;GO:0034475;GO:0034476;,  C:chromosome; C:cytoplasm; C:cytoplasmic exosome (RNase complex); C:cytosol; C:exosome (RNase complex); C:fibrillar center; C:intracellular membrane-bounded organelle; C:nuclear exosome (RNase complex); C:nucleoplasm; C:nucleus;,  F:identical protein binding; F:mRNA 3'-UTR AU-rich region binding;,  P:exonucleolytic catabolism of deadenylated mRNA; P:exonucleolytic trimming to generate mature 3'-end of 5.8S rRNA from tricistronic rRNA transcript (SSU-rRNA, 5.8S rRNA, LSU-rRNA); P:nuclear mRNA surveillance; P:nuclear polyadenylation-dependent mRNA catabolic process; P:nuclear polyadenylation-dependent rRNA catabolic process; P:nuclear polyadenylation-dependent tRNA catabolic process; P:nuclear-transcribed mRNA catabolic process, exonucleolytic, 3'-5'; P:regulation of mRNA stability; P:rRNA catabolic process; P:rRNA processing; P:U1 snRNA 3'-end processing; P:U4 snRNA 3'-end processing; P:U5 snRNA 3'-end processing;|Q96B26 O43480 Q5TBA5,Exosome complex component RRP43,Exosome component 8;Opa-interacting protein 2;Ribosomal RNA-processing protein 43;p9;, PF01138;PF03725;, GO:0005694;GO:0005737;GO:0000177;GO:0005829;GO:0000178;GO:0001650;GO:0043231;GO:0000176;GO:0005654;GO:0005634;GO:0042802;GO:0035925;GO:0043928;GO:0000467;GO:0071028;GO:0071042;GO:0071035;GO:0071038;GO:0034427;GO:0043488;GO:0016075;GO:0006364;GO:0034473;GO:0034475;GO:0034476;,  C:chromosome; C:cytoplasm; C:cytoplasmic exosome (RNase complex); C:cytosol; C:exosome (RNase complex); C:fibrillar center; C:intracellular membrane-bounded organelle; C:nuclear exosome (RNase complex); C:nucleoplasm; C:nucleus;,  F:identical protein binding; F:mRNA 3'-UTR AU-rich region binding;,  P:exonucleolytic catabolism of deadenylated mRNA; P:exonucleolytic trimming to generate mature 3'-end of 5.8S rRNA from tricistronic rRNA transcript (SSU-rRNA, 5.8S rRNA, LSU-rRNA); P:nuclear mRNA surveillance; P:nuclear polyadenylation-dependent mRNA catabolic process; P:nuclear polyadenylation-dependent rRNA catabolic process; P:nuclear polyadenylation-dependent tRNA catabolic process; P:nuclear-transcribed mRNA catabolic process, exonucleolytic, 3'-5'; P:regulation of mRNA stability; P:rRNA catabolic process; P:rRNA processing; P:U1 snRNA 3'-end processing; P:U4 snRNA 3'-end processing; P:U5 snRNA 3'-end processing;|Q8NEM7 E7ER46 Q71RF3 Q9Y6A6,Transcription factor SPT20 homolog,p38-interacting protein;, PF12090;, GO:0000124;GO:0070461;GO:0003712;GO:0006914;GO:0007369;GO:0006357;,  C:SAGA complex; C:SAGA-type complex;,  F:transcription coregulator activity;,  P:autophagy; P:gastrulation; P:regulation of transcription by RNA polymerase II;|Q8NEM7 E7ER46 Q71RF3 Q9Y6A6,Transcription factor SPT20 homolog,p38-interacting protein;, PF12090;, GO:0000124;GO:0070461;GO:0003712;GO:0006914;GO:0007369;GO:0006357;,  C:SAGA complex; C:SAGA-type complex;,  F:transcription coregulator activity;,  P:autophagy; P:gastrulation; P:regulation of transcription by RNA polymerase II;|Q8NEM7 E7ER46 Q71RF3 Q9Y6A6,Transcription factor SPT20 homolog,p38-interacting protein;, PF12090;, GO:0000124;GO:0070461;GO:0003712;GO:0006914;GO:0007369;GO:0006357;,  C:SAGA complex; C:SAGA-type complex;,  F:transcription coregulator activity;,  P:autophagy; P:gastrulation; P:regulation of transcription by RNA polymerase II;|Q8NEM7 E7ER46 Q71RF3 Q9Y6A6,Transcription factor SPT20 homolog,p38-interacting protein;, PF12090;, GO:0000124;GO:0070461;GO:0003712;GO:0006914;GO:0007369;GO:0006357;,  C:SAGA complex; C:SAGA-type complex;,  F:transcription coregulator activity;,  P:autophagy; P:gastrulation; P:regulation of transcription by RNA polymerase II;
scaffold1	indexed_genome	mRNA	58130013	58133338	.	-	.	ID=transcript_194;Q8NEM7 E7ER46 Q71RF3 Q9Y6A6,Transcription factor SPT20 homolog,p38-interacting protein;, PF12090;, GO:0000124;GO:0070461;GO:0003712;GO:0006914;GO:0007369;GO:0006357;,  C:SAGA complex; C:SAGA-type complex;,  F:transcription coregulator activity;,  P:autophagy; P:gastrulation; P:regulation of transcription by RNA polymerase II;
scaffold1	indexed_genome	mRNA	58133372	58154962	.	-	.	ID=transcript_195;Q8NEM7 E7ER46 Q71RF3 Q9Y6A6,Transcription factor SPT20 homolog,p38-interacting protein;, PF12090;, GO:0000124;GO:0070461;GO:0003712;GO:0006914;GO:0007369;GO:0006357;,  C:SAGA complex; C:SAGA-type complex;,  F:transcription coregulator activity;,  P:autophagy; P:gastrulation; P:regulation of transcription by RNA polymerase II;|Q8NEM7 E7ER46 Q71RF3 Q9Y6A6,Transcription factor SPT20 homolog,p38-interacting protein;, PF12090;, GO:0000124;GO:0070461;GO:0003712;GO:0006914;GO:0007369;GO:0006357;,  C:SAGA complex; C:SAGA-type complex;,  F:transcription coregulator activity;,  P:autophagy; P:gastrulation; P:regulation of transcription by RNA polymerase II;
scaffold1	indexed_genome	mRNA	58520362	58555449	.	-	.	ID=transcript_196;Q3KPJ5 Q5VSY5 Q8IZF9,Periostin,Osteoblast-specific factor 2;, PF02469;, GO:0062023;GO:0031012;GO:0005615;GO:0031594;GO:0005802;GO:0050839;GO:0008201;GO:0046872;GO:1990523;GO:0007155;GO:0044344;GO:0071560;GO:0071356;GO:0071307;GO:0030198;GO:0001953;GO:1900025;GO:1990138;GO:2000343;GO:0014911;GO:0008593;GO:0003073;GO:0032355;GO:0001666;GO:0009612;GO:0014850;GO:0042060;,  C:collagen-containing extracellular matrix; C:extracellular matrix; C:extracellular space; C:neuromuscular junction; C:trans-Golgi network;,  F:cell adhesion molecule binding; F:heparin binding; F:metal ion binding;,  P:bone regeneration; P:cell adhesion; P:cellular response to fibroblast growth factor stimulus; P:cellular response to transforming growth factor beta stimulus; P:cellular response to tumor necrosis factor; P:cellular response to vitamin K; P:extracellular matrix organization; P:negative regulation of cell-matrix adhesion; P:negative regulation of substrate adhesion-dependent cell spreading; P:neuron projection extension; P:positive regulation of chemokine (C-X-C motif) ligand 2 production; P:positive regulation of smooth muscle cell migration; P:regulation of Notch signaling pathway; P:regulation of systemic arterial blood pressure; P:response to estradiol; P:response to hypoxia; P:response to mechanical stimulus; P:response to muscle activity; P:wound healing;|Q3KPJ5 Q5VSY5 Q8IZF9,Periostin,Osteoblast-specific factor 2;, PF02469;, GO:0062023;GO:0031012;GO:0005615;GO:0031594;GO:0005802;GO:0050839;GO:0008201;GO:0046872;GO:1990523;GO:0007155;GO:0044344;GO:0071560;GO:0071356;GO:0071307;GO:0030198;GO:0001953;GO:1900025;GO:1990138;GO:2000343;GO:0014911;GO:0008593;GO:0003073;GO:0032355;GO:0001666;GO:0009612;GO:0014850;GO:0042060;,  C:collagen-containing extracellular matrix; C:extracellular matrix; C:extracellular space; C:neuromuscular junction; C:trans-Golgi network;,  F:cell adhesion molecule binding; F:heparin binding; F:metal ion binding;,  P:bone regeneration; P:cell adhesion; P:cellular response to fibroblast growth factor stimulus; P:cellular response to transforming growth factor beta stimulus; P:cellular response to tumor necrosis factor; P:cellular response to vitamin K; P:extracellular matrix organization; P:negative regulation of cell-matrix adhesion; P:negative regulation of substrate adhesion-dependent cell spreading; P:neuron projection extension; P:positive regulation of chemokine (C-X-C motif) ligand 2 production; P:positive regulation of smooth muscle cell migration; P:regulation of Notch signaling pathway; P:regulation of systemic arterial blood pressure; P:response to estradiol; P:response to hypoxia; P:response to mechanical stimulus; P:response to muscle activity; P:wound healing;|Q3KPJ5 Q5VSY5 Q8IZF9,Periostin,Osteoblast-specific factor 2;, PF02469;, GO:0062023;GO:0031012;GO:0005615;GO:0031594;GO:0005802;GO:0050839;GO:0008201;GO:0046872;GO:1990523;GO:0007155;GO:0044344;GO:0071560;GO:0071356;GO:0071307;GO:0030198;GO:0001953;GO:1900025;GO:1990138;GO:2000343;GO:0014911;GO:0008593;GO:0003073;GO:0032355;GO:0001666;GO:0009612;GO:0014850;GO:0042060;,  C:collagen-containing extracellular matrix; C:extracellular matrix; C:extracellular space; C:neuromuscular junction; C:trans-Golgi network;,  F:cell adhesion molecule binding; F:heparin binding; F:metal ion binding;,  P:bone regeneration; P:cell adhesion; P:cellular response to fibroblast growth factor stimulus; P:cellular response to transforming growth factor beta stimulus; P:cellular response to tumor necrosis factor; P:cellular response to vitamin K; P:extracellular matrix organization; P:negative regulation of cell-matrix adhesion; P:negative regulation of substrate adhesion-dependent cell spreading; P:neuron projection extension; P:positive regulation of chemokine (C-X-C motif) ligand 2 production; P:positive regulation of smooth muscle cell migration; P:regulation of Notch signaling pathway; P:regulation of systemic arterial blood pressure; P:response to estradiol; P:response to hypoxia; P:response to mechanical stimulus; P:response to muscle activity; P:wound healing;|Q3KPJ5 Q5VSY5 Q8IZF9,Periostin,Osteoblast-specific factor 2;, PF02469;, GO:0062023;GO:0031012;GO:0005615;GO:0031594;GO:0005802;GO:0050839;GO:0008201;GO:0046872;GO:1990523;GO:0007155;GO:0044344;GO:0071560;GO:0071356;GO:0071307;GO:0030198;GO:0001953;GO:1900025;GO:1990138;GO:2000343;GO:0014911;GO:0008593;GO:0003073;GO:0032355;GO:0001666;GO:0009612;GO:0014850;GO:0042060;,  C:collagen-containing extracellular matrix; C:extracellular matrix; C:extracellular space; C:neuromuscular junction; C:trans-Golgi network;,  F:cell adhesion molecule binding; F:heparin binding; F:metal ion binding;,  P:bone regeneration; P:cell adhesion; P:cellular response to fibroblast growth factor stimulus; P:cellular response to transforming growth factor beta stimulus; P:cellular response to tumor necrosis factor; P:cellular response to vitamin K; P:extracellular matrix organization; P:negative regulation of cell-matrix adhesion; P:negative regulation of substrate adhesion-dependent cell spreading; P:neuron projection extension; P:positive regulation of chemokine (C-X-C motif) ligand 2 production; P:positive regulation of smooth muscle cell migration; P:regulation of Notch signaling pathway; P:regulation of systemic arterial blood pressure; P:response to estradiol; P:response to hypoxia; P:response to mechanical stimulus; P:response to muscle activity; P:wound healing;|Q3KPJ5 Q5VSY5 Q8IZF9,Periostin,Osteoblast-specific factor 2;, PF02469;, GO:0062023;GO:0031012;GO:0005615;GO:0031594;GO:0005802;GO:0050839;GO:0008201;GO:0046872;GO:1990523;GO:0007155;GO:0044344;GO:0071560;GO:0071356;GO:0071307;GO:0030198;GO:0001953;GO:1900025;GO:1990138;GO:2000343;GO:0014911;GO:0008593;GO:0003073;GO:0032355;GO:0001666;GO:0009612;GO:0014850;GO:0042060;,  C:collagen-containing extracellular matrix; C:extracellular matrix; C:extracellular space; C:neuromuscular junction; C:trans-Golgi network;,  F:cell adhesion molecule binding; F:heparin binding; F:metal ion binding;,  P:bone regeneration; P:cell adhesion; P:cellular response to fibroblast growth factor stimulus; P:cellular response to transforming growth factor beta stimulus; P:cellular response to tumor necrosis factor; P:cellular response to vitamin K; P:extracellular matrix organization; P:negative regulation of cell-matrix adhesion; P:negative regulation of substrate adhesion-dependent cell spreading; P:neuron projection extension; P:positive regulation of chemokine (C-X-C motif) ligand 2 production; P:positive regulation of smooth muscle cell migration; P:regulation of Notch signaling pathway; P:regulation of systemic arterial blood pressure; P:response to estradiol; P:response to hypoxia; P:response to mechanical stimulus; P:response to muscle activity; P:wound healing;
scaffold1	indexed_genome	mRNA	58592860	58608031	.	-	.	ID=transcript_197;Q9UIB0 Q9UIB1 Q9UIB2,Short transient receptor potential channel 4,Trp-related protein 4;, PF00520;PF08344;, GO:0016323;GO:0034704;GO:0034703;GO:0005901;GO:0009986;GO:0030863;GO:0005887;GO:0005886;GO:0008013;GO:0045296;GO:0070679;GO:0015279;GO:0070509;GO:0070588;GO:0006816;GO:0014051;GO:0006828;GO:0048709;GO:0051480;,  C:basolateral plasma membrane; C:calcium channel complex; C:cation channel complex; C:caveola; C:cell surface; C:cortical cytoskeleton; C:integral component of plasma membrane; C:plasma membrane;,  F:beta-catenin binding; F:cadherin binding; F:inositol 1,4,5 trisphosphate binding; F:store-operated calcium channel activity;,  P:calcium ion import; P:calcium ion transmembrane transport; P:calcium ion transport; P:gamma-aminobutyric acid secretion; P:manganese ion transport; P:oligodendrocyte differentiation; P:regulation of cytosolic calcium ion concentration;
scaffold1	indexed_genome	mRNA	59048403	59059913	.	+	.	ID=transcript_198;P61960 Q14346 Q5VXS0 Q6IAG6 Q9CPX2 Q9NZF2,Ubiquitin-fold modifier 1 {ECO:0000303|PubMed:15071506},, PF03671;, GO:0005737;GO:0005783;GO:0005634;GO:0007420;GO:0043066;GO:0042308;GO:1990592;GO:0071569;GO:0033146;GO:0034976;GO:0061709;,  C:cytoplasm; C:endoplasmic reticulum; C:nucleus;, ,  P:brain development; P:negative regulation of apoptotic process; P:negative regulation of protein import into nucleus; P:protein K69-linked ufmylation; P:protein ufmylation; P:regulation of intracellular estrogen receptor signaling pathway; P:response to endoplasmic reticulum stress; P:reticulophagy;|P61960 Q14346 Q5VXS0 Q6IAG6 Q9CPX2 Q9NZF2,Ubiquitin-fold modifier 1 {ECO:0000303|PubMed:15071506},, PF03671;, GO:0005737;GO:0005783;GO:0005634;GO:0007420;GO:0043066;GO:0042308;GO:1990592;GO:0071569;GO:0033146;GO:0034976;GO:0061709;,  C:cytoplasm; C:endoplasmic reticulum; C:nucleus;, ,  P:brain development; P:negative regulation of apoptotic process; P:negative regulation of protein import into nucleus; P:protein K69-linked ufmylation; P:protein ufmylation; P:regulation of intracellular estrogen receptor signaling pathway; P:response to endoplasmic reticulum stress; P:reticulophagy;
scaffold1	indexed_genome	mRNA	59440256	59441334	.	+	.	ID=transcript_199;Q5SZK8 Q4QQG1 Q5H9N8 Q5T6Q1 Q6N057 Q6ZSB4 Q7Z305 Q7Z341,FRAS1-related extracellular matrix protein 2,ECM3 homolog;, PF03160;, GO:0005604;GO:0070062;GO:0016021;GO:0005886;GO:0046872;GO:0007155;GO:0007154;GO:0042733;GO:0001654;GO:0007507;GO:0048839;GO:0001822;GO:0002009;,  C:basement membrane; C:extracellular exosome; C:integral component of membrane; C:plasma membrane;,  F:metal ion binding;,  P:cell adhesion; P:cell communication; P:embryonic digit morphogenesis; P:eye development; P:heart development; P:inner ear development; P:kidney development; P:morphogenesis of an epithelium;
scaffold1	indexed_genome	mRNA	59449875	59475034	.	-	.	ID=transcript_200;Q8TAV4 B4E285 Q5JS35,Stomatin-like protein 3,, PF01145;, GO:0005929;GO:0016021;GO:0045121;GO:0005886;GO:0034220;GO:0007165;,  C:cilium; C:integral component of membrane; C:membrane raft; C:plasma membrane;, ,  P:ion transmembrane transport; P:signal transduction;
scaffold1	indexed_genome	mRNA	59497891	59499086	.	-	.	ID=transcript_201;Q86XN7 A6NJ97 Q6P2S2 Q7Z3X5 Q8N3D2 Q8N3P1 Q9H9M1,Proline and serine-rich protein 1,, PF14771;
scaffold1	indexed_genome	mRNA	59499102	59501723	.	-	.	ID=transcript_202;Q86XN7 A6NJ97 Q6P2S2 Q7Z3X5 Q8N3D2 Q8N3P1 Q9H9M1,Proline and serine-rich protein 1,, PF14771;
scaffold1	indexed_genome	mRNA	59512951	59513638	.	+	.	ID=transcript_203;Q5JS37 B2RTZ2 B4DTL0 Q69YI9,NHL repeat-containing protein 3,, PF01436;, GO:0035578;GO:0005576;GO:0061630;GO:0043312;GO:0043161;GO:0000209;,  C:azurophil granule lumen; C:extracellular region;,  F:ubiquitin protein ligase activity;,  P:neutrophil degranulation; P:proteasome-mediated ubiquitin-dependent protein catabolic process; P:protein polyubiquitination;
scaffold1	indexed_genome	mRNA	59513966	59514752	.	+	.	ID=transcript_204;Q5JS37 B2RTZ2 B4DTL0 Q69YI9,NHL repeat-containing protein 3,, PF01436;, GO:0035578;GO:0005576;GO:0061630;GO:0043312;GO:0043161;GO:0000209;,  C:azurophil granule lumen; C:extracellular region;,  F:ubiquitin protein ligase activity;,  P:neutrophil degranulation; P:proteasome-mediated ubiquitin-dependent protein catabolic process; P:protein polyubiquitination;
scaffold1	indexed_genome	mRNA	59516135	59524258	.	+	.	ID=transcript_205;Q5JS37 B2RTZ2 B4DTL0 Q69YI9,NHL repeat-containing protein 3,, PF01436;, GO:0035578;GO:0005576;GO:0061630;GO:0043312;GO:0043161;GO:0000209;,  C:azurophil granule lumen; C:extracellular region;,  F:ubiquitin protein ligase activity;,  P:neutrophil degranulation; P:proteasome-mediated ubiquitin-dependent protein catabolic process; P:protein polyubiquitination;|Q5JS37 B2RTZ2 B4DTL0 Q69YI9,NHL repeat-containing protein 3,, PF01436;, GO:0035578;GO:0005576;GO:0061630;GO:0043312;GO:0043161;GO:0000209;,  C:azurophil granule lumen; C:extracellular region;,  F:ubiquitin protein ligase activity;,  P:neutrophil degranulation; P:proteasome-mediated ubiquitin-dependent protein catabolic process; P:protein polyubiquitination;|Q5JS37 B2RTZ2 B4DTL0 Q69YI9,NHL repeat-containing protein 3,, PF01436;, GO:0035578;GO:0005576;GO:0061630;GO:0043312;GO:0043161;GO:0000209;,  C:azurophil granule lumen; C:extracellular region;,  F:ubiquitin protein ligase activity;,  P:neutrophil degranulation; P:proteasome-mediated ubiquitin-dependent protein catabolic process; P:protein polyubiquitination;|Q5JS37 B2RTZ2 B4DTL0 Q69YI9,NHL repeat-containing protein 3,, PF01436;, GO:0035578;GO:0005576;GO:0061630;GO:0043312;GO:0043161;GO:0000209;,  C:azurophil granule lumen; C:extracellular region;,  F:ubiquitin protein ligase activity;,  P:neutrophil degranulation; P:proteasome-mediated ubiquitin-dependent protein catabolic process; P:protein polyubiquitination;
scaffold1	indexed_genome	mRNA	59968045	60007015	.	+	.	ID=transcript_206;Q9Y2V7 Q5T0U1 Q6AI19 Q86V49 Q9ULT5,Conserved oligomeric Golgi complex subunit 6,Component of oligomeric Golgi complex 6;, PF06419;, GO:0000139;GO:0017119;GO:0032588;GO:0006888;GO:0070085;GO:0006891;GO:0015031;,  C:Golgi membrane; C:Golgi transport complex; C:trans-Golgi network membrane;, ,  P:endoplasmic reticulum to Golgi vesicle-mediated transport; P:glycosylation; P:intra-Golgi vesicle-mediated transport; P:protein transport;|Q9Y2V7 Q5T0U1 Q6AI19 Q86V49 Q9ULT5,Conserved oligomeric Golgi complex subunit 6,Component of oligomeric Golgi complex 6;, PF06419;, GO:0000139;GO:0017119;GO:0032588;GO:0006888;GO:0070085;GO:0006891;GO:0015031;,  C:Golgi membrane; C:Golgi transport complex; C:trans-Golgi network membrane;, ,  P:endoplasmic reticulum to Golgi vesicle-mediated transport; P:glycosylation; P:intra-Golgi vesicle-mediated transport; P:protein transport;|Q9Y2V7 Q5T0U1 Q6AI19 Q86V49 Q9ULT5,Conserved oligomeric Golgi complex subunit 6,Component of oligomeric Golgi complex 6;, PF06419;, GO:0000139;GO:0017119;GO:0032588;GO:0006888;GO:0070085;GO:0006891;GO:0015031;,  C:Golgi membrane; C:Golgi transport complex; C:trans-Golgi network membrane;, ,  P:endoplasmic reticulum to Golgi vesicle-mediated transport; P:glycosylation; P:intra-Golgi vesicle-mediated transport; P:protein transport;|Q9Y2V7 Q5T0U1 Q6AI19 Q86V49 Q9ULT5,Conserved oligomeric Golgi complex subunit 6,Component of oligomeric Golgi complex 6;, PF06419;, GO:0000139;GO:0017119;GO:0032588;GO:0006888;GO:0070085;GO:0006891;GO:0015031;,  C:Golgi membrane; C:Golgi transport complex; C:trans-Golgi network membrane;, ,  P:endoplasmic reticulum to Golgi vesicle-mediated transport; P:glycosylation; P:intra-Golgi vesicle-mediated transport; P:protein transport;
scaffold1	indexed_genome	mRNA	60015402	60018822	.	-	.	ID=transcript_207;Q9Y2V7 Q5T0U1 Q6AI19 Q86V49 Q9ULT5,Conserved oligomeric Golgi complex subunit 6,Component of oligomeric Golgi complex 6;, PF06419;, GO:0000139;GO:0017119;GO:0032588;GO:0006888;GO:0070085;GO:0006891;GO:0015031;,  C:Golgi membrane; C:Golgi transport complex; C:trans-Golgi network membrane;, ,  P:endoplasmic reticulum to Golgi vesicle-mediated transport; P:glycosylation; P:intra-Golgi vesicle-mediated transport; P:protein transport;|Q9Y2V7 Q5T0U1 Q6AI19 Q86V49 Q9ULT5,Conserved oligomeric Golgi complex subunit 6,Component of oligomeric Golgi complex 6;, PF06419;, GO:0000139;GO:0017119;GO:0032588;GO:0006888;GO:0070085;GO:0006891;GO:0015031;,  C:Golgi membrane; C:Golgi transport complex; C:trans-Golgi network membrane;, ,  P:endoplasmic reticulum to Golgi vesicle-mediated transport; P:glycosylation; P:intra-Golgi vesicle-mediated transport; P:protein transport;
scaffold1	indexed_genome	mRNA	60706546	60710397	.	-	.	ID=transcript_208;Q12778 O43523 Q5VYC7 Q6NSK6,Forkhead box protein O1,Forkhead box protein O1A;Forkhead in rhabdomyosarcoma;, PF00250;PF16676;PF16675;, GO:0000785;GO:0005737;GO:0005829;GO:0005739;GO:0005654;GO:0005634;GO:0008013;GO:0003682;GO:0001228;GO:0003700;GO:0000981;GO:0051721;GO:0000978;GO:0043565;GO:0001223;GO:0031625;GO:0006915;GO:0006914;GO:0001678;GO:0070417;GO:0071549;GO:0006974;GO:0070301;GO:0071455;GO:0032869;GO:0071732;GO:0034599;GO:0009267;GO:0019221;GO:0070166;GO:0097009;GO:0045444;GO:0008286;GO:0043066;GO:1903243;GO:0045599;GO:0032873;GO:0045892;GO:0043065;GO:0010508;GO:0045732;GO:0045944;GO:0045893;GO:0006473;GO:0006357;GO:2000074;GO:0070542;GO:1902617;GO:0001659;,  C:chromatin; C:cytoplasm; C:cytosol; C:mitochondrion; C:nucleoplasm; C:nucleus;,  F:beta-catenin binding; F:chromatin binding; F:DNA-binding transcription activator activity, RNA polymerase II-specific; F:DNA-binding transcription factor activity; F:DNA-binding transcription factor activity, RNA polymerase II-specific; F:protein phosphatase 2A binding; F:RNA polymerase II cis-regulatory region sequence-specific DNA binding; F:sequence-specific DNA binding; F:transcription coactivator binding; F:ubiquitin protein ligase binding;,  P:apoptotic process; P:autophagy; P:cellular glucose homeostasis; P:cellular response to cold; P:cellular response to dexamethasone stimulus; P:cellular response to DNA damage stimulus; P:cellular response to hydrogen peroxide; P:cellular response to hyperoxia; P:cellular response to insulin stimulus; P:cellular response to nitric oxide; P:cellular response to oxidative stress; P:cellular response to starvation; P:cytokine-mediated signaling pathway; P:enamel mineralization; P:energy homeostasis; P:fat cell differentiation; P:insulin receptor signaling pathway; P:negative regulation of apoptotic process; P:negative regulation of cardiac muscle hypertrophy in response to stress; P:negative regulation of fat cell differentiation; P:negative regulation of stress-activated MAPK cascade; P:negative regulation of transcription, DNA-templated; P:positive regulation of apoptotic process; P:positive regulation of autophagy; P:positive regulation of protein catabolic process; P:positive regulation of transcription by RNA polymerase II; P:positive regulation of transcription, DNA-templated; P:protein acetylation; P:regulation of transcription by RNA polymerase II; P:regulation of type B pancreatic cell development; P:response to fatty acid; P:response to fluoride; P:temperature homeostasis;|Q12778 O43523 Q5VYC7 Q6NSK6,Forkhead box protein O1,Forkhead box protein O1A;Forkhead in rhabdomyosarcoma;, PF00250;PF16676;PF16675;, GO:0000785;GO:0005737;GO:0005829;GO:0005739;GO:0005654;GO:0005634;GO:0008013;GO:0003682;GO:0001228;GO:0003700;GO:0000981;GO:0051721;GO:0000978;GO:0043565;GO:0001223;GO:0031625;GO:0006915;GO:0006914;GO:0001678;GO:0070417;GO:0071549;GO:0006974;GO:0070301;GO:0071455;GO:0032869;GO:0071732;GO:0034599;GO:0009267;GO:0019221;GO:0070166;GO:0097009;GO:0045444;GO:0008286;GO:0043066;GO:1903243;GO:0045599;GO:0032873;GO:0045892;GO:0043065;GO:0010508;GO:0045732;GO:0045944;GO:0045893;GO:0006473;GO:0006357;GO:2000074;GO:0070542;GO:1902617;GO:0001659;,  C:chromatin; C:cytoplasm; C:cytosol; C:mitochondrion; C:nucleoplasm; C:nucleus;,  F:beta-catenin binding; F:chromatin binding; F:DNA-binding transcription activator activity, RNA polymerase II-specific; F:DNA-binding transcription factor activity; F:DNA-binding transcription factor activity, RNA polymerase II-specific; F:protein phosphatase 2A binding; F:RNA polymerase II cis-regulatory region sequence-specific DNA binding; F:sequence-specific DNA binding; F:transcription coactivator binding; F:ubiquitin protein ligase binding;,  P:apoptotic process; P:autophagy; P:cellular glucose homeostasis; P:cellular response to cold; P:cellular response to dexamethasone stimulus; P:cellular response to DNA damage stimulus; P:cellular response to hydrogen peroxide; P:cellular response to hyperoxia; P:cellular response to insulin stimulus; P:cellular response to nitric oxide; P:cellular response to oxidative stress; P:cellular response to starvation; P:cytokine-mediated signaling pathway; P:enamel mineralization; P:energy homeostasis; P:fat cell differentiation; P:insulin receptor signaling pathway; P:negative regulation of apoptotic process; P:negative regulation of cardiac muscle hypertrophy in response to stress; P:negative regulation of fat cell differentiation; P:negative regulation of stress-activated MAPK cascade; P:negative regulation of transcription, DNA-templated; P:positive regulation of apoptotic process; P:positive regulation of autophagy; P:positive regulation of protein catabolic process; P:positive regulation of transcription by RNA polymerase II; P:positive regulation of transcription, DNA-templated; P:protein acetylation; P:regulation of transcription by RNA polymerase II; P:regulation of type B pancreatic cell development; P:response to fatty acid; P:response to fluoride; P:temperature homeostasis;
scaffold1	indexed_genome	mRNA	60850467	60854927	.	+	.	ID=transcript_209;Q92665 B2RCS3 Q5VYC8 Q8WTV8,28S ribosomal protein S31, mitochondrial,Imogen 38;Mitochondrial small ribosomal subunit protein mS31 {ECO:0000303|PubMed:25838379};, PF15433;, GO:0005743;GO:0005763;GO:0005739;GO:0005730;GO:0019904;GO:0003723;GO:0003735;GO:0070125;GO:0070126;,  C:mitochondrial inner membrane; C:mitochondrial small ribosomal subunit; C:mitochondrion; C:nucleolus;,  F:protein domain specific binding; F:RNA binding; F:structural constituent of ribosome;,  P:mitochondrial translational elongation; P:mitochondrial translational termination;
scaffold1	indexed_genome	mRNA	60859242	60877887	.	-	.	ID=transcript_210;Q92665 B2RCS3 Q5VYC8 Q8WTV8,28S ribosomal protein S31, mitochondrial,Imogen 38;Mitochondrial small ribosomal subunit protein mS31 {ECO:0000303|PubMed:25838379};, PF15433;, GO:0005743;GO:0005763;GO:0005739;GO:0005730;GO:0019904;GO:0003723;GO:0003735;GO:0070125;GO:0070126;,  C:mitochondrial inner membrane; C:mitochondrial small ribosomal subunit; C:mitochondrion; C:nucleolus;,  F:protein domain specific binding; F:RNA binding; F:structural constituent of ribosome;,  P:mitochondrial translational elongation; P:mitochondrial translational termination;|Q92665 B2RCS3 Q5VYC8 Q8WTV8,28S ribosomal protein S31, mitochondrial,Imogen 38;Mitochondrial small ribosomal subunit protein mS31 {ECO:0000303|PubMed:25838379};, PF15433;, GO:0005743;GO:0005763;GO:0005739;GO:0005730;GO:0019904;GO:0003723;GO:0003735;GO:0070125;GO:0070126;,  C:mitochondrial inner membrane; C:mitochondrial small ribosomal subunit; C:mitochondrion; C:nucleolus;,  F:protein domain specific binding; F:RNA binding; F:structural constituent of ribosome;,  P:mitochondrial translational elongation; P:mitochondrial translational termination;
scaffold1	indexed_genome	mRNA	60899585	60936017	.	+	.	ID=transcript_211;Q9Y619 Q5VZD8 Q9HC45,Mitochondrial ornithine transporter 1,Solute carrier family 25 member 15;, PF00153;, GO:0016021;GO:0005743;GO:0000064;GO:1990575;GO:0000050;,  C:integral component of membrane; C:mitochondrial inner membrane;,  F:L-ornithine transmembrane transporter activity;,  P:mitochondrial L-ornithine transmembrane transport; P:urea cycle;
scaffold1	indexed_genome	mRNA	61034750	61060571	.	-	.	ID=transcript_212;Q9NS62 A2A3J3 B2RCF5 Q6P3U1 Q6UXZ2,Thrombospondin type-1 domain-containing protein 1,Transmembrane molecule with thrombospondin module;, PF00090;, GO:0071944;GO:0005829;GO:0005768;GO:0010008;GO:0005576;GO:0005925;GO:0016021;GO:0050840;GO:0048041;,  C:cell periphery; C:cytosol; C:endosome; C:endosome membrane; C:extracellular region; C:focal adhesion; C:integral component of membrane;,  F:extracellular matrix binding;,  P:focal adhesion assembly;
[truncated: 39,775,421 more chars]
